# Supplementary material for: Transcriptomic Responses to Koi Herpesvirus in Isolated Blood Leukocytes from Infected Common Carp
Source: Viruses. 2024 Feb 28;16(3):380. doi: 10.3390/v16030380 (PMC10974277; doi:10.3390/v16030380)
Supplement: Supplementary file 1 [file viruses-16-00380-s001.zip]

Archive with 5 entries (5 files):
- Supplement Dataset S1.xlsx
- Supplement Dataset S2.xlsx
- Supplement Dataset S3.xlsx
- Supplement Table S1_final.pdf
- Supplement Table S2.pdf
