# Supplementary material for: Transcriptomic Responses to Koi Herpesvirus in Isolated Blood Leukocytes from Infected Common Carp
Source: Viruses. 2024 Feb 28;16(3):380. doi: 10.3390/v16030380 (PMC10974277; doi:10.3390/v16030380)
Supplement: Supplementary file 1 [file viruses-16-00380-s001.zip › Supplement Dataset S1.xlsx]

## Sheet: Dataset S1
Supplement Dataset S1. List of differentially expressed genes in Koi herpesvirus infected common carp blood leukocytes.
ID	control_C1	control_C2	control_C3	treatment_T1	treatment_T2	treatment_T3	padj	log2FoldChange	pvalue	stat	foldChange	log10padj	product_accession	related_accession	name	GeneID
ccl19a.1	4.59927	1.48773	0	8259.58	4073.65	7973.12	3.87e-80	11.6321	2.35e-83	374.141	3173.94	79.4118	XP_018959783.1	XM_019104238.2	C-C motif chemokine 19a.1	109090426
LOC109066457	8.5415	36.4495	8.47712	65047.9	16154.2	80234.7	4.33e-16	11.5614	4.62e-17	70.4921	3022.24	15.3631	XP_018939025.2	XM_019083480.2	uncharacterized protein LOC109066457	109066457
LOC109089066	17.083	14.1335	18.4955	67491.7	18406.6	61035.4	1.32e-63	11.5293	2.93e-66	295.641	2955.77	62.8792	XP_042603532.1	XM_042747598.1	urokinase plasminogen activator surface receptor-like	109089066
LOC122141248	0	0	0	3.14112	198.388	889.476	0.00548674	11.4186	0.00295389	8.83573	2737.51	2.26069
LOC109076702	0	0	0	408.346	150.463	261.528	1.21e-35	11.0045	2.61e-37	162.914	2054.46	34.9184	XP_042576625.1	XM_042720691.1	nuclear body protein SP140-like protein isoform X4	109076702
tgm5l	0	0	0	496.297	24.5199	288.101	6.54e-05	10.9867	2.46e-05	17.7941	2029.25	4.18475	XP_042581268.1	XM_042725334.1	transglutaminase 5, like	109112826
LOC109064935	0.657039	0	0	485.303	250.772	623.752	2.24e-44	10.7734	2.38e-46	204.327	1750.27	43.6488	XP_042584739.1	XM_042728805.1	E3 ubiquitin-protein ligase TRIM21-like	109064935
LOC109078125	1.31408	0	0	860.668	49.0398	1394.35	2.39e-05	10.7121	8.34e-06	19.8575	1677.45	4.62151	XP_042587995.1	XM_042732061.1	transmembrane protein 272-like isoform X1	109078125
LOC109055439	0	0	0	375.364	281.979	0	0.0682008	10.6876	0.0468013	3.95252	1649.26	1.16621	XP_042587176.1	XM_042731242.1	uncharacterized protein LOC109055439	109055439
LOC109109046	0	0	0.770647	502.58	209.534	274.115	3.02e-39	10.3088	4.86e-41	179.994	1268.45	38.5194	XP_042577240.1	XM_042721306.1	galectin-3-binding protein A-like	109109046
LOC122138421	0	0	0	218.308	40.1235	187.405	1.97e-18	10.1242	1.7e-19	81.5658	1116.06	17.7049
LOC109047162	0	1.48773	0	739.734	292.01	567.81	2.57e-44	10.1113	2.73e-46	204.049	1106.12	43.5899	XP_042587314.1	XM_042731380.1	galectin-3-binding protein A-like	109047162
LOC109102325	0	0.743867	0	524.567	333.248	0	0.030017	10.1099	0.0189764	5.50369	1105.04	1.52263	XP_042601832.1	XM_042745898.1	proteasome subunit beta type-8-like	109102325
LOC109056391	0	0	0	62.8225	25.6344	346.84	0.000151671	10.0929	6.1e-05	16.0702	1092.09	3.8191	XP_042597091.1	XM_042741157.1	toll-like receptor 2	109056391
cxcl8a	0	0	0	175.903	215.106	40.5579	1.13e-18	10.082	9.53e-20	82.7032	1083.9	17.9454	XP_018955220.2	XM_019099675.2	interleukin-8	109085034
LOC109101395	0	0	0	138.209	51.2689	222.369	2e-20	10.0105	1.46e-21	90.9682	1031.47	19.6991	XP_018970307.1	XM_019114762.2	C-X-C motif chemokine 13-like	109101395
LOC109101584	0	0	0	133.498	86.9342	183.21	9.13e-31	9.98137	2.99e-32	139.772	1010.86	30.0397	XP_042632069.1	XM_042776135.1	uncharacterized protein LOC109101584 isoform X1	109101584
saa	5.91335	14.8773	8.47712	6129.9	3212.11	19460.8	1.24e-31	9.94786	3.77e-33	143.884	987.652	30.9066	XP_042615427.1	XM_042759493.1	serum amyloid A	109098537
LOC122136055	0	0	0	146.062	81.3615	142.652	2.59e-31	9.85471	8.12e-33	142.359	925.898	30.5867	XP_042573521.1	XM_042717587.1	uncharacterized protein LOC122136055	122136055
LOC109102778	0	0	0.770647	417.769	292.01	0	0.0311199	9.8366	0.0197214	5.43639	914.348	1.50696	XP_042601817.1	XM_042745883.1	antigen peptide transporter 2-like	109102778
LOC109069103	0	0	0	130.357	16.7181	208.384	3.33e-05	9.8001	1.19e-05	19.1811	891.507	4.47806	XP_042581777.1	XM_042725843.1	solute carrier organic anion transporter family member 2A1	109069103
LOC109068812	0.657039	0	0	321.965	130.401	237.753	1.37e-34	9.79293	3.27e-36	157.893	887.087	33.8644	XP_042584737.1	XM_042728803.1	E3 ubiquitin-protein ligase TRIM21-like isoform X2	109068812
LOC109053368	0	0	0	31.4112	65.7579	251.739	9.41e-06	9.77397	3.07e-06	21.7696	875.501	5.02634	XP_018926314.1	XM_019070769.2	uncharacterized protein LOC109053368	109053368
LOC109060698	0	0	0	139.78	99.1942	104.891	5.15e-35	9.74971	1.19e-36	159.899	860.905	34.2886	XP_042573912.1	XM_042717978.1	LOW QUALITY PROTEIN: tissue factor-like	109060698
LOC109087092	1.31408	2.2316	0.770647	1551.71	626.372	1288.06	3.09e-54	9.64656	1.5e-56	251.095	801.499	53.5097	XP_042577053.1	XM_042721119.1	CD9 antigen-like	109087092
LOC122147694	0	0	0.770647	180.615	154.921	233.557	1.96e-45	9.51656	1.93e-47	209.326	732.436	44.7087	XP_042626993.1	XM_042771059.1	uncharacterized protein LOC122147694	122147694
LOC109062211	0	0	0	128.786	54.6125	109.087	1.03e-23	9.51397	5.75e-25	106.492	731.123	22.987	XP_042582103.1	XM_042726169.1	photoreceptor ankyrin repeat protein-like	109062211
LOC109080640	0	0	0	70.6753	180.556	32.1666	5.03e-15	9.47887	5.92e-16	65.4633	713.551	14.2988	XP_042592235.1	XM_042736301.1	heat shock protein 30-like	109080640
LOC109094224	2.62815	1.48773	0	1444.92	503.773	991.57	2.01e-44	9.42252	2.11e-46	204.558	686.217	43.6977	XP_018963457.2	XM_019107912.2	galectin-2-like	109094224
LOC109080937	0	0	0	53.3991	57.9561	158.036	2.94e-18	9.40007	2.57e-19	80.745	675.622	17.5311	XP_042609717.1	XM_042753783.1	legumain-like isoform X1	109080937
si:dkeyp-118h9.7	22.9964	43.1443	21.5781	26550.3	15755.2	15637.2	1.43e-84	9.36946	4.63e-88	395.754	661.437	83.8442	XP_042586600.1	XM_042730666.1	LOW QUALITY PROTEIN: sacsin	109105152
si:ch211-284o19.8	1.97112	8.18254	1.54129	2498.76	1180.3	3967.68	1.94e-38	9.36311	3.29e-40	176.191	658.533	37.7114	XP_018936133.1	XM_019080588.2	protein lifeguard 1	109063534
LOC122147229	0	0	0	111.51	14.489	117.478	3.26e-12	9.25046	4.92e-13	52.2361	609.067	11.4868	XP_042624889.1	XM_042768955.1	interferon-induced protein 44-like isoform X1	122147229
LOC122135008	0	0	0	153.915	34.5508	54.5433	7e-15	9.24579	8.34e-16	64.7883	607.102	14.1551
LOC109070501	1.97112	0	0.770647	182.185	25.6344	1478.26	0.000274181	9.24424	0.000115198	14.8697	606.45	3.56196	XP_042579269.1	XM_042723335.1	argininosuccinate synthase	109070501
LOC122140429	0	0.743867	0	257.572	53.498	160.833	1.28e-19	9.2439	1e-20	87.1577	606.304	18.8916	XP_042599956.1	XM_042744022.1	leukotriene B4 receptor 1-like	122140429
LOC109099431	0	0	0	56.5402	7.80179	173.42	0.00063813	9.22005	0.000286437	13.1571	596.362	3.19509	XP_042567972.1	XM_042712038.1	interferon-induced very large GTPase 1-like	109099431
batf2	0	0	0	65.9636	12.26	158.036	9.12e-05	9.21067	3.52e-05	17.1129	592.501	4.04016	XP_018962339.1	XM_019106794.2	basic leucine zipper transcriptional factor ATF-like	109093062
LOC109108854	0	0	0	75.3869	20.0617	138.456	4.06e-13	9.19344	5.64e-14	56.492	585.466	12.3919	XP_042631109.1	XM_042775175.1	semaphorin-4B-like	109108854
gpbar1	0.657039	0	0.770647	424.052	179.441	155.239	1.63e-29	9.03926	5.8e-31	133.882	526.125	28.7889	XP_042620192.1	XM_042764258.1	G-protein coupled bile acid receptor 1	109045471
LOC109062153	0	0.743867	1.54129	441.328	276.406	297.891	3.73e-54	8.86868	1.82e-56	250.704	467.455	53.4281	XP_042577511.1	XM_042721577.1	zinc-binding protein A33-like	109062153
si:ch211-283g2.2	0.657039	0	0	125.645	83.5906	142.652	4.52e-31	8.82089	1.44e-32	141.217	452.224	30.3447	XP_042613209.1	XM_042757275.1	C-type lectin domain family 4 member F isoform X2	109066444
LOC109100043	0	0	0	53.3991	78.0179	46.1521	3.76e-20	8.80477	2.8e-21	89.6765	447.198	19.4248	XP_018969082.1	XM_019113537.2	uncharacterized protein LOC109100043	109100043
LOC109062092	31.5379	29.7547	44.6975	27296.4	18144.7	30.768	0.000367637	8.745	0.00015779	14.2769	429.048	3.43458	XP_018934719.1	XM_019079174.2	H-2 class I histocompatibility antigen, Q9 alpha chain	109062092
si:dkey-195m11.11	3.94223	3.71933	3.85324	1810.86	1366.43	1669.87	2.86e-121	8.71567	1.16e-125	568.56	420.415	120.544	XP_018934832.2	XM_019079287.2	uncharacterized protein si:dkey-195m11.11	109062210
siglec15l	1.31408	0.743867	1.54129	855.956	290.895	281.108	2.24e-30	8.62962	7.53e-32	137.934	396.073	29.6495	XP_042628933.1	XM_042772999.1	sialic acid binding Ig-like lectin 15, like	109095094
LOC122145591	0	0	0	58.1108	30.0926	60.1375	2.48e-16	8.53344	2.58e-17	71.6456	370.528	15.6064	XP_042615628.1	XM_042759694.1	transmembrane protein 272-like	122145591
si:ch211-153b23.5	0	1.48773	0.770647	164.909	69.1016	551.028	1.82e-07	8.47432	4.68e-08	29.8437	355.652	6.74079	XP_042625728.1	XM_042769794.1	glutamine amidotransferase-like class 1 domain-containing protein 3A, mitochondrial isoform X1	122147411
LOC109081655	0.657039	0.743867	0	130.357	210.648	156.637	3.72e-39	8.4377	6.01e-41	179.571	346.737	38.4293	XP_042630195.1	XM_042774261.1	transcription factor Sox-11-like	109081655
mdp1	1.31408	2.97547	0.770647	651.783	439.129	646.129	8.73e-70	8.42602	1.16e-72	325.028	343.941	69.0591	XP_018977380.1	XM_019121835.2	magnesium-dependent phosphatase 1	109108731
LOC109099639	0.657039	0.743867	0	183.756	118.141	190.202	5.3e-38	8.41458	9.24e-40	174.137	341.225	37.276	XP_018968704.1	XM_019113159.2	uncharacterized protein LOC109099639	109099639
LOC109050034	0.657039	0	0.770647	235.584	156.036	96.4998	5.05e-29	8.40324	1.86e-30	131.568	338.554	28.2968	XP_018923247.1	XM_019067702.2	interleukin-8-like	109050034
aif1l	1.31408	2.2316	1.54129	329.818	260.803	1081.08	8.98e-26	8.36828	4.17e-27	116.26	330.447	25.0466	XP_042580178.1	XM_042724244.1	allograft inflammatory factor 1-like	109062121
LOC109075691	0.657039	0.743867	0	204.173	105.881	165.029	1.12e-33	8.36326	2.9e-35	153.555	329.301	32.9518	XP_042626704.1	XM_042770770.1	E3 ubiquitin/ISG15 ligase TRIM25-like	109075691
LOC109089516	0	0	0	53.3991	22.2908	54.5433	1.05e-13	8.34457	1.39e-14	59.2531	325.063	12.9792	XP_042620515.1	XM_042764581.1	tyrosine-protein kinase transmembrane receptor ROR2-like	109089516
LOC109047065	0	0	0	40.8346	44.5816	43.355	2.26e-17	8.33715	2.15e-18	76.5515	323.395	16.6463	XP_042611962.1	XM_042756028.1	protein shisa-4-like	109047065
irge4	0.657039	0	0.770647	146.062	72.4452	234.956	3.71e-23	8.29667	2.17e-24	103.864	314.446	22.4305	XP_042628484.1	XM_042772550.1	immunity-related GTPase family, e4 isoform X1	109105947
LOC109061438	0	0	0	14.1351	40.1235	68.5288	8.01e-11	8.27062	1.4e-11	45.6727	308.82	10.0966	XP_042576063.1	XM_042720129.1	cytochrome P450 3A30 isoform X1	109061438
slc2a6	7.88446	19.3405	7.70647	4273.5	2659.3	3391.48	1.29e-73	8.21348	1.15e-76	343.421	296.827	72.8888	XP_042585375.1	XM_042729441.1	solute carrier family 2, facilitated glucose transporter member 6	109107023
LOC109070199	3.94223	0	0.770647	501.009	498.2	464.318	4.08e-80	8.18992	2.64e-83	373.908	292.02	79.3891	XP_042575054.1	XM_042719120.1	GTPase IMAP family member 4-like	109070199
il1b	14.4548	23.0599	5.39453	5500.11	3708.08	3164.91	7.56e-55	8.16769	3.42e-57	254.038	287.553	54.1213	XP_018935618.2	XM_019080073.2	interleukin-1 beta	109062992
LOC109045365	3.28519	7.43867	3.85324	1677.36	1690.76	714.658	6.67e-48	8.13933	5.34e-50	221.05	281.957	47.1756	XP_018918772.1	XM_019063227.2	interleukin-8-like	109045365
ppp2r5b	1.31408	0	0	119.363	25.6344	247.543	1.1e-12	8.11241	1.59e-13	54.4564	276.744	11.9604	XP_042583360.1	XM_042727426.1	serine/threonine-protein phosphatase 2A 56 kDa regulatory subunit beta isoform	109093055
LOC109047363	0	0	0	43.9757	5.57271	60.1375	5.2e-08	8.09797	1.25e-08	32.4071	273.989	7.28419	XP_042567870.1	XM_042711936.1	sialoadhesin-like	109047363
LOC109053897	1.97112	1.48773	0	372.223	152.692	450.332	1.62e-30	8.08967	5.36e-32	138.609	272.416	29.7918	XP_042612570.1	XM_042756636.1	ras-related protein Rab-20-like	109053897
ppp1r14aa	0	0	0	39.264	32.3217	36.3622	8.71e-15	8.07864	1.05e-15	64.3384	270.341	14.0602	XP_018932439.1	XM_019076894.2	protein phosphatase 1, regulatory (inhibitor) subunit 14Aa	109059728
LOC109064231	7.22742	5.20707	10.7891	1367.96	1747.6	2980.3	4.27e-58	8.04176	1.45e-60	269.515	263.518	57.3699	XP_018936767.1	XM_019081222.2	interferon-induced GTP-binding protein MxB-like	109064231
LOC109083178	3.28519	0.743867	0	475.88	201.732	447.535	1.74e-34	8.04167	4.24e-36	157.376	263.502	33.759	XP_042579566.1	XM_042723632.1	LOW QUALITY PROTEIN: polyubiquitin 12	109083178
LOC109070803	16.426	16.3651	6.16518	4699.12	2215.71	3226.45	1.29e-56	8.01451	5.06e-59	262.432	258.588	55.8886	XP_018942860.1	XM_019087315.2	interferon regulatory factor 7 isoform X1	109070803
LOC122146161	42.0505	46.8636	20.0368	12251.9	10098.9	5334.06	8.51e-53	7.98643	4.71e-55	244.227	253.603	52.0699	XP_042620198.1	XM_042764264.1	C-X-C chemokine receptor type 1-like	122146161
LOC122135085	0	0	0	51.8285	31.2072	18.1811	2.71e-11	7.98352	4.48e-12	47.9043	253.092	10.5677	XP_042569053.1	XM_042713119.1	solute carrier family 2, facilitated glucose transporter member 1-like isoform X1	122135085
LOC109046432	0	0	0	58.1108	13.3745	26.5724	1.71e-09	7.93189	3.44e-10	39.4083	244.195	8.76791	XP_042567587.1	XM_042711653.1	SLAM family member 5-like	109046432
si:ch1073-406l10.2	0	0	0	14.1351	1.11454	81.1157	0.0147898	7.91695	0.00874069	6.87506	241.68	1.83004	XP_042570552.1	XM_042714618.1	uncharacterized protein si:ch1073-406l10.2	122135399
LOC109104923	0.657039	0	0	111.51	8.91633	65.7317	2.82e-09	7.89953	5.84e-10	38.3746	238.779	8.54904	XP_042603813.1	XM_042747879.1	LOW QUALITY PROTEIN: epidermal growth factor-like protein 7	109104923
LOC109068037	0	0	0	34.5523	31.2072	27.9709	4.38e-13	7.87657	6.13e-14	56.3307	235.009	12.3581	XP_042614802.1	XM_042758868.1	nerve growth factor-like	109068037
LOC109105508	3.94223	11.158	6.93582	1941.21	1197.02	1983.14	8.64e-69	7.87624	1.22e-71	320.341	234.955	68.0636	XP_042583798.1	XM_042727864.1	lysophosphatidylcholine acyltransferase 2	109105508
LOC109096576	0	1.48773	0	138.209	61.2998	125.869	6.61e-23	7.8095	3.93e-24	102.686	224.333	22.18	XP_042601504.1	XM_042745570.1	sorting nexin-10A-like	109096576
LOC122144316	1.97112	0	2.31194	450.751	138.203	372.014	3.74e-27	7.79771	1.58e-28	122.754	222.507	26.4271
fndc3bb	3.28519	0.743867	7.70647	1042.85	577.332	951.012	8.68e-50	7.79232	5.89e-52	230.024	221.678	49.0615	XP_042608422.1	XM_042752488.1	fibronectin type III domain-containing protein 3B isoform X2	109049045
plekhf1	0	0	2.31194	175.903	100.309	191.601	9.95e-30	7.74455	3.49e-31	134.889	214.458	29.0024	XP_018948404.1	XM_019092859.2	pleckstrin homology domain-containing family F member 1	109077263
tnfsf11	0	0.743867	0	86.3809	32.3217	46.1521	1.04e-14	7.72222	1.26e-15	63.9677	211.165	13.9815	XP_042619230.1	XM_042763296.1	tumor necrosis factor ligand superfamily member 11 isoform X1	109097037
LOC109064604	0	0	0	21.9879	2.22908	60.1375	6.64e-06	7.72096	2.12e-06	22.4853	210.98	5.17803	XP_042627065.1	XM_042771131.1	L-amino-acid oxidase-like	109064604
LOC109063417	1.97112	0	0	161.768	37.8944	246.144	1.78e-14	7.71533	2.19e-15	62.8836	210.158	13.7507	XP_042615570.1	XM_042759636.1	interleukin-13 receptor subunit alpha-1-like	109063417
LOC109044932	0	0	0	31.4112	43.4671	8.39128	2.3e-08	7.71216	5.28e-09	34.0817	209.696	7.63804	XP_042613165.1	XM_042757231.1	argininosuccinate synthase-like	109044932
LOC109085017	1.97112	2.2316	2.31194	406.775	510.46	425.158	7.79e-77	7.69417	5.98e-80	358.497	207.098	76.1082	XP_018955203.2	XM_019099658.2	chemokine-like receptor 1	109085017
LOC109046425	0	0	0	36.1229	11.1454	34.9637	3.81e-09	7.67899	7.99e-10	37.7623	204.931	8.41956	XP_042567518.1	XM_042711584.1	ubiquitin carboxyl-terminal hydrolase 47-like isoform X1	109046425
LOC109064802	0	0	0	39.264	15.6036	26.5724	5.33e-10	7.6647	1.02e-10	41.7906	202.911	9.27297	XP_018937380.1	XM_019081835.2	psychosine receptor-like	109064802
sptbn5	0	1.48773	0	48.6874	14.489	227.963	0.000589687	7.63251	0.000263287	13.315	198.433	3.22938	XP_042598388.1	XM_042742454.1	spectrin beta chain, non-erythrocytic 5 isoform X1	109047473
LOC109053336	0	0.743867	0	73.8164	5.57271	72.7245	4.83e-08	7.60849	1.16e-08	32.5578	195.157	7.31568	XP_042570447.1	XM_042714513.1	C-C motif chemokine 8-like isoform X1	109053336
LOC109058068	0.657039	0	1.54129	202.602	74.6743	145.449	7.65e-24	7.60396	4.21e-25	107.109	194.546	23.1164	XP_018930834.1	XM_019075289.2	uncharacterized protein LOC109058068	109058068
hlx1	5.91335	7.43867	3.08259	1457.48	454.733	1260.09	4.74e-35	7.5858	1.09e-36	160.08	192.111	34.3245	XP_018951636.1	XM_019096091.2	H2.0-like homeobox protein isoform X2	109081092
LOC109110472	79.5017	39.4249	97.8722	13605.8	9787.9	17704.2	8.62e-57	7.56658	3.27e-59	263.301	189.568	56.0643	XP_042587949.1	XM_042732015.1	E3 ubiquitin-protein ligase rnf213-alpha-like isoform X1	109110472
LOC109076920	0	0	0	28.2701	8.91633	37.7608	3.69e-08	7.54639	8.68e-09	33.1166	186.934	7.43314	XP_042577620.1	XM_042721686.1	transcription factor EC-like isoform X2	109076920
LOC109077335	0.657039	2.2316	0	158.627	81.3615	290.898	5.66e-21	7.52216	3.99e-22	93.5369	183.822	20.2469	XP_042620193.1	XM_042764259.1	keratin, type I cytoskeletal 18-like isoform X1	109077335
LOC122147658	1.31408	5.20707	2.31194	582.678	365.57	644.73	1.44e-51	7.51669	8.8e-54	238.395	183.126	50.8406
LOC109103893	0	0	1.54129	138.209	53.498	74.123	1.37e-18	7.51087	1.16e-19	82.3091	182.389	17.8624	XP_018972792.1	XM_019117247.2	interferon-induced transmembrane protein 3-like	109103893
LOC122138418	42.7075	14.8773	22.3488	5754.54	2316.02	6549.4	7.93e-36	7.50854	1.7e-37	163.772	182.094	35.101	XP_042586601.1	XM_042730667.1	sacsin-like	122138418
LOC122136444	18.3971	16.3651	13.8716	1493.6	3073.9	4269.77	3.53e-48	7.5024	2.73e-50	222.382	181.321	47.4528	XP_042575431.1	XM_042719497.1	CD9 antigen-like isoform X1	122136444
LOC109068433	0	0	0.770647	67.5341	23.4054	46.1521	7.88e-13	7.45529	1.13e-13	55.1327	175.495	12.1037	XP_042594941.1	XM_042739007.1	TPA-induced transmembrane protein-like isoform X1	109068433
LOC122137197	3.28519	0	0.770647	332.959	106.996	300.688	2.88e-23	7.44154	1.66e-24	104.386	173.831	22.5402	XP_042578902.1	XM_042722968.1	tripartite motif-containing protein 16-like	122137197
LOC109083317	0.657039	0	0.770647	153.915	11.1454	83.9128	8.91e-10	7.43087	1.75e-10	40.733	172.55	9.04998	XP_042574871.1	XM_042718937.1	uncharacterized protein LOC109083317	109083317
LOC109047597	0	0.743867	0	42.4052	6.68725	82.5143	7.73e-08	7.40054	1.89e-08	31.5995	168.96	7.11181	XP_042567878.1	XM_042711944.1	uncharacterized protein LOC109047597 isoform X2	109047597
LOC109047735	0	4.4632	1.54129	447.61	149.349	388.796	1.26e-24	7.39678	6.49e-26	110.817	168.52	23.9013	XP_042625293.1	XM_042769359.1	interferon alpha-inducible protein 27-like protein 2A	109047735
slc8a1b	4.59927	1.48773	3.08259	625.083	322.102	616.759	9.76e-46	7.39045	9.38e-48	210.759	167.782	45.0106	XP_018975730.1	XM_019120185.2	sodium/calcium exchanger 1b isoform X2	109106914
LOC109111956	7.88446	11.9019	3.85324	975.319	668.725	2213.9	7.28e-31	7.34688	2.37e-32	140.228	162.792	30.1379	XP_042589340.1	XM_042733406.1	type-1 angiotensin II receptor-associated protein-like	109111956
LOC109096915	0	0	0	26.6995	20.0617	18.1811	2.41e-09	7.3445	4.94e-10	38.7024	162.523	8.61789	XP_018966153.1	XM_019110608.2	low choriolytic enzyme-like isoform X2	109096915
LOC109051143	0	0	0	12.5645	44.5816	6.99274	2.02e-06	7.34343	6.01e-07	24.9087	162.403	5.69506	XP_018924244.1	XM_019068699.2	pleckstrin homology-like domain family A member 2	109051143
LOC109078237	0.657039	1.48773	0	127.215	135.974	86.7099	2.92e-30	7.3409	9.89e-32	137.394	162.118	29.5344	XP_018949118.1	XM_019093573.2	interleukin-8	109078237
LOC122139383	0.657039	0	0.770647	97.3748	94.736	40.5579	1.88e-18	7.33732	1.61e-19	81.6733	161.716	17.727	XP_042592236.1	XM_042736302.1	heat shock protein 30-like	122139383
LOC109082343	0.657039	0.743867	0	98.9454	79.1324	54.5433	3.06e-22	7.33591	1.91e-23	99.5565	161.558	21.5144	XP_018952778.1	XM_019097233.2	organic solute transporter subunit alpha-like	109082343
LOC109047378	1.31408	0	1.54129	169.621	92.5069	199.992	4.22e-28	7.32374	1.67e-29	127.217	160.202	27.375	XP_042586847.1	XM_042730913.1	sterile alpha motif domain-containing protein 9-like	109047378
arhgef25b	0	0	0	26.6995	8.91633	27.9709	9.61e-08	7.3076	2.38e-08	31.1556	158.418	7.01728	XP_042582099.1	XM_042726165.1	LOW QUALITY PROTEIN: rho guanine nucleotide exchange factor 25	109062164
LOC109072458	0	0	0.770647	39.264	26.749	57.3404	2.74e-13	7.30737	3.75e-14	57.2936	158.393	12.563	XP_042603391.1	XM_042747457.1	E3 SUMO-protein ligase RanBP2-like	109072458
LOC109080863	0	0	1.54129	53.3991	34.5508	142.652	6.33e-13	7.30445	9e-14	55.575	158.073	12.1987	XP_018951417.2	XM_019095872.2	histone H3	109080863
LOC109047233	0	2.2316	0	155.486	81.3615	104.891	7.05e-25	7.29458	3.55e-26	112.013	156.995	24.1519	XP_042587302.1	XM_042731368.1	galectin-3-binding protein A-like	109047233
LOC122134904	0	0	0	31.4112	0	30.768	0.148468	7.28466	0.111057	2.53911	155.92	0.828366
LOC109108672	0	0	0	25.129	34.5508	1.39855	2.79e-05	7.26413	9.84e-06	19.5422	153.717	4.55461	XP_042631168.1	XM_042775234.1	C-factor-like isoform X1	109108672
LOC109070143	0	0.743867	1.54129	105.228	94.736	127.268	2.78e-31	7.23428	8.75e-33	142.211	150.569	30.556	XP_042602585.1	XM_042746651.1	E3 SUMO-protein ligase RanBP2-like isoform X1	109070143
LOC122145737	0	0	0	36.1229	3.34362	20.9782	7.32e-06	7.23246	2.35e-06	22.2868	150.379	5.13546	XP_042617230.1	XM_042761296.1	sterile alpha motif domain-containing protein 9-like	122145737
LOC122145028	0	0	0.770647	31.4112	4.45816	79.7172	1.06e-06	7.21382	3.02e-07	26.2398	148.449	5.97651	XP_042612208.1	XM_042756274.1	histone H2A	122145028
LOC109052829	0	0	0.770647	18.8467	28.9781	67.1303	2.97e-10	7.21099	5.48e-11	42.9974	148.158	9.52777	XP_042632272.1	XM_042776338.1	pre-B-cell leukemia transcription factor-interacting protein 1-like isoform X1	109052829
LOC109056197	0	0	0	15.7056	12.26	30.768	1.04e-07	7.19931	2.59e-08	30.9893	146.963	6.98233	XP_042575066.1	XM_042719132.1	cell adhesion molecule 4-like	109056197
LOC109054501	0.657039	0	0	39.264	35.6653	39.1593	1.15e-14	7.19795	1.4e-15	63.7737	146.824	13.9403	XP_042628048.1	XM_042772114.1	ephrin type-B receptor 5-like	109054501
LOC122138687	0	0	0	20.4173	14.489	23.7753	1.85e-08	7.19685	4.21e-09	34.5263	146.713	7.73181	XP_042588404.1	XM_042732470.1	GTPase IMAP family member 7-like	122138687
LOC109089659	0	0	0	20.4173	10.0309	27.9709	1.28e-07	7.18764	3.21e-08	30.5733	145.779	6.89347	XP_042621972.1	XM_042766038.1	ubiquitin-conjugating enzyme E2 J2-like isoform X2	109089659
LOC122138560	0	0	0	28.2701	21.1763	8.39128	2.61e-07	7.17872	6.89e-08	29.0949	144.88	6.58369
LOC109047175	0	1.48773	3.08259	223.02	85.8197	325.862	4.18e-20	7.1726	3.13e-21	89.4593	144.267	19.3786	XP_042588394.1	XM_042732460.1	protein mono-ADP-ribosyltransferase PARP14-like isoform X2	109047175
LOC109096312	0	0	0	29.8407	18.9472	6.99274	8.8e-07	7.12446	2.48e-07	26.6161	139.533	6.05561	XP_042623958.1	XM_042768024.1	protein sidekick-2-like isoform X4	109096312
vtg8	0	0	0	17.2762	3.34362	34.9637	1.32e-05	7.11615	4.41e-06	21.0792	138.732	4.87942	XP_042567868.1	XM_042711934.1	vitellogenin isoform X2	109047596
LOC109050793	0.657039	0.743867	0.770647	103.657	42.3526	152.442	2.55e-17	7.10414	2.43e-18	76.3034	137.581	16.5931	XP_018923912.1	XM_019068367.2	P2Y purinoceptor 3-like	109050793
LOC109058225	1.31408	1.48773	2.31194	188.467	152.692	351.035	7.27e-31	7.09531	2.37e-32	140.234	136.741	30.1386	XP_042633204.1	XM_042777270.1	LOW QUALITY PROTEIN: enoyl-[acyl-carrier-protein] reductase, mitochondrial	109058225
LOC109052431	24.9675	41.6565	17.7249	4765.08	2668.21	3978.87	3.43e-57	7.07981	1.25e-59	265.226	135.281	56.4651	XP_042566890.1	XM_042710956.1	complement factor B-like	109052431
LOC109104954	0	0	0	20.4173	10.0309	23.7753	2.04e-07	7.07945	5.31e-08	29.6018	135.246	6.68999	XP_042599026.1	XM_042743092.1	rho GTPase-activating protein 11A-like	109104954
LOC109061201	0	0	0	32.9818	5.57271	15.384	4.26e-06	7.06634	1.32e-06	23.3869	134.023	5.37106	XP_042606923.1	XM_042750989.1	protein-glutamine gamma-glutamyltransferase K-like	109061201
LOC109080550	0	0	1.54129	39.264	42.3526	113.282	2.25e-13	7.06486	3.06e-14	57.6965	133.886	12.6484	XP_018951140.1	XM_019095595.2	histone H3	109080550
LOC122146173	4.59927	0.743867	0.770647	180.615	298.697	372.014	2.25e-33	7.05812	5.97e-35	152.117	133.262	32.647	XP_042620314.1	XM_042764380.1	toll-like receptor 7	122146173
LOC109050392	4.59927	3.71933	2.31194	491.586	406.808	538.441	9.03e-72	7.05809	9.11e-75	334.698	133.259	71.0445	XP_042612564.1	XM_042756630.1	membrane-spanning 4-domains subfamily A member 4A-like isoform X2	109050392
LOC109102297	0.657039	0	0	15.7056	65.7579	20.9782	1.08e-08	7.05641	2.39e-09	35.628	133.104	7.96591	XP_018971185.2	XM_019115640.2	interferon-induced protein 44-like	109102297
LOC122141240	0	0	0	17.2762	6.68725	29.3695	1.78e-06	7.05603	5.27e-07	25.1642	133.069	5.74877
LOC109077302	0.657039	0	0	40.8346	11.1454	51.7463	5.64e-09	7.0539	1.21e-09	36.9526	132.872	8.2485
LOC122143668	0	1.48773	0	81.6692	28.9781	82.5143	3.72e-14	7.05366	4.72e-15	61.3724	132.85	13.429	XP_042610170.1	XM_042754236.1	up-regulator of cell proliferation-like	122143668
LOC109059552	0	0.743867	0	70.6753	13.3745	19.5797	5.48e-08	7.04984	1.32e-08	32.298	132.5	7.26127	XP_042576438.1	XM_042720504.1	voltage-dependent L-type calcium channel subunit beta-1-like isoform X1	109059552
LOC109062236	0.657039	0.743867	0.770647	106.798	26.749	153.84	1.3e-13	7.04928	1.73e-14	58.8136	132.448	12.8856	XP_042606898.1	XM_042750964.1	transcription factor ETV6-like	109062236
LOC109067104	0	0	0	15.7056	13.3745	23.7753	1.21e-07	7.048	3.04e-08	30.684	132.331	6.91688	XP_042573737.1	XM_042717803.1	sialoadhesin-like isoform X1	109067104
tlr22	1.97112	8.18254	7.70647	570.114	636.403	1111.85	1.47e-41	7.04578	1.92e-43	191.005	132.127	40.8338	XP_042567083.1	XM_042711149.1	toll-like receptor 13	109109182
LOC109067476	1.31408	5.20707	1.54129	343.953	300.926	402.782	2.12e-56	7.04106	8.49e-59	261.401	131.695	55.6729	XP_042612561.1	XM_042756627.1	membrane-spanning 4-domains subfamily A member 4A-like	109067476
LOC109074532	0	0	0	20.4173	10.0309	20.9782	3.11e-07	7.00262	8.31e-08	28.7329	128.232	6.50716	XP_018946097.1	XM_019090552.2	interferon-induced protein with tetratricopeptide repeats 5-like	109074532
LOC109058054	2.62815	5.20707	3.08259	676.912	384.517	324.463	4.44e-41	6.99642	6.1e-43	188.704	127.683	40.3524	XP_042621740.1	XM_042765806.1	sodium- and chloride-dependent GABA transporter 3-like	109058054
pclaf	0	0	0	20.4173	11.1454	18.1811	2.96e-07	6.95529	7.87e-08	28.8366	124.094	6.52883	XP_018949632.1	XM_019094087.2	PCNA-associated factor	109078918
LOC122141247	0	0	0	25.129	2.22908	22.3768	3.71e-05	6.95169	1.34e-05	18.9541	123.784	4.43027	XP_042603874.1	XM_042747940.1	epidermal growth factor-like protein 8	122141247
LOC109080255	0.657039	0	1.54129	111.51	102.538	53.1448	6.55e-21	6.94701	4.63e-22	93.2427	123.384	20.1838	XP_042615787.1	XM_042759853.1	actin-fragmin kinase-like	109080255
LOC109084533	2.62815	5.20707	3.85324	747.587	307.613	372.014	4.7e-35	6.94252	1.08e-36	160.099	123	34.3279	XP_042577328.1	XM_042721394.1	coenzyme Q-binding protein COQ10 homolog, mitochondrial-like	109084533
LOC109070374	0	0	0	7.85281	14.489	26.5724	1.83e-06	6.94229	5.42e-07	25.1096	122.981	5.73741	XP_042622935.1	XM_042767001.1	bile salt export pump-like	109070374
LOC109057723	492.122	743.123	312.112	80686	46274.6	62969.6	1.08e-51	6.93944	6.52e-54	238.993	122.738	50.9681	XP_018930506.1	XM_019074961.2	hatching enzyme 1.2	109057723
LOC109109278	0.657039	2.2316	0	168.05	93.6215	90.9056	1.58e-24	6.92983	8.25e-26	110.34	121.923	23.8006	XP_042630754.1	XM_042774820.1	LOW QUALITY PROTEIN: protein Aster-B-like	109109278
LOC109073616	0	0.743867	0.770647	58.1108	18.9472	100.695	3.54e-11	6.92927	5.93e-12	47.3542	121.876	10.4513	XP_042615622.1	XM_042759688.1	netrin-1-like	109073616
LOC109082344	1.31408	1.48773	0	117.792	92.5069	139.855	1.88e-30	6.92628	6.29e-32	138.294	121.623	29.7249	XP_042585618.1	XM_042729684.1	probable G-protein coupled receptor 173	109082344
dram1	1.97112	3.71933	7.70647	785.281	299.812	510.47	2.78e-32	6.92119	8.13e-34	146.93	121.195	31.556	XP_018940834.1	XM_019085289.2	DNA damage-regulated autophagy modulator protein 1	109068497
cep55l	0	0	0	18.8467	4.45816	25.1739	9.08e-06	6.91609	2.96e-06	21.8424	120.768	5.04191	XP_042623116.1	XM_042767182.1	centrosomal protein of 55 kDa isoform X1	109065539
LOC109113505	17.083	12.6457	6.16518	1927.08	1064.39	1366.38	1.44e-53	6.90831	7.32e-56	247.936	120.118	52.8423	XP_042634107.1	XM_042778173.1	LOW QUALITY PROTEIN: toll-like receptor 5	109113505
LOC109109273	0.657039	0.743867	1.54129	142.921	131.516	71.3259	3.03e-25	6.90265	1.47e-26	113.761	119.647	24.5181	XP_018977963.1	XM_019122418.2	dapper homolog 3-like isoform X1	109109273
LOC122141540	0.657039	1.48773	0.770647	201.032	67.987	76.9201	4.27e-18	6.89853	3.78e-19	79.9806	119.307	17.3691	XP_042605142.1	XM_042749208.1	mast cell protease 1A-like	122141540
LOC109086063	0	0	0	12.5645	23.4054	11.1884	9.48e-07	6.89701	2.69e-07	26.4636	119.181	6.02338	XP_018956095.1	XM_019100550.2	arrestin domain-containing protein 3-like	109086063
LOC109093491	13.7978	17.8528	5.39453	1429.21	1679.61	1307.64	4.79e-71	6.8892	5.03e-74	331.293	118.538	70.32	XP_042607634.1	XM_042751700.1	myelin-associated glycoprotein-like isoform X1	109093491
LOC109060787	1.31408	0.743867	1.54129	150.774	163.838	111.884	1.52e-35	6.88902	3.32e-37	162.437	118.523	34.8182	XP_018933495.1	XM_019077950.2	uncharacterized protein LOC109060787	109060787
LOC109087835	1.31408	0.743867	5.39453	179.044	140.432	545.433	1.01e-17	6.88565	9.29e-19	78.2044	118.246	16.9954	XP_042608248.1	XM_042752314.1	uncharacterized protein LOC109087835	109087835
LOC109105100	0.657039	0	0	62.8225	5.57271	23.7753	1.42e-06	6.88056	4.14e-07	25.6272	117.83	5.84738	XP_042574201.1	XM_042718267.1	fibronectin type III domain-containing protein 3B-like	109105100
LOC122140734	0.657039	0.743867	0	50.258	42.3526	76.9201	3.55e-17	6.87917	3.44e-18	75.6218	117.716	16.4494	XP_042601442.1	XM_042745508.1	sorting nexin-10A-like	122140734
LOC122138853	2.62815	0.743867	3.85324	320.395	230.71	297.891	4.34e-51	6.87812	2.73e-53	236.138	117.631	50.3626	XP_042589507.1	XM_042733573.1	uncharacterized protein LOC122138853	122138853
LOC109093493	0	0	0	26.6995	2.22908	18.1811	5.26e-05	6.87208	1.94e-05	18.2425	117.139	4.27939	XP_042609720.1	XM_042753786.1	uncharacterized protein LOC109093493	109093493
LOC109098728	0	0	0	25.129	2.22908	19.5797	5.06e-05	6.86725	1.87e-05	18.3212	116.748	4.29628	XP_042627599.1	XM_042771665.1	chymotrypsin-like protease CTRL-1 isoform X2	109098728
LOC109061400	3.94223	2.2316	3.08259	364.37	351.08	370.615	1.94e-72	6.85967	1.88e-75	337.84	116.136	71.7112	XP_042608629.1	XM_042752695.1	uncharacterized protein LOC109061400	109061400
LOC109044815	9.19854	3.71933	5.39453	709.894	439.129	990.172	1.46e-41	6.84935	1.9e-43	191.024	115.308	40.8367	XP_042602665.1	XM_042746731.1	tensin-3-like	109044815
LOC109113578	0	0.743867	0	39.264	28.9781	20.9782	9.15e-11	6.84113	1.61e-11	45.4003	114.653	10.0386	XP_018981931.2	XM_019126386.2	calmin-like	109113578
si:busm1-163l24.4	0.657039	0	2.31194	166.48	101.423	62.9346	8.46e-20	6.83273	6.51e-21	88.0098	113.988	19.0728	XP_042576908.1	XM_042720974.1	E3 ubiquitin/ISG15 ligase TRIM25	109052239
LOC109055463	0	2.97547	0	144.492	71.3306	114.681	1.46e-21	6.82899	9.69e-23	96.3365	113.692	20.8357	XP_018928226.1	XM_019072681.2	polymeric immunoglobulin receptor-like	109055463
suv39h1a	0.657039	1.48773	0	89.522	93.6215	61.5361	1.68e-23	6.82493	9.54e-25	105.489	113.373	22.7753	XP_042585610.1	XM_042729676.1	histone-lysine N-methyltransferase SUV39H1-A isoform X1	109082351
LOC109104349	8.5415	2.97547	1.54129	728.74	289.781	500.68	1.01e-29	6.8233	3.56e-31	134.848	113.245	28.9943	XP_042614283.1	XM_042758349.1	LOW QUALITY PROTEIN: leptin receptor-like	109104349
LOC109088385	3.28519	1.48773	8.47712	501.009	511.574	462.919	1.73e-64	6.82311	3.35e-67	299.965	113.23	63.7621
si:ch1073-67j19.1	8.5415	0	0	417.769	192.816	359.427	0.00549958	6.81381	0.00296124	8.83119	112.503	2.25967	XP_042577633.1	XM_042721699.1	uncharacterized protein si:ch1073-67j19.1 isoform X1	122134061
LOC122147143	1.31408	0	3.08259	207.314	130.401	146.847	5.61e-33	6.80185	1.52e-34	150.258	111.573	32.251	XP_042624227.1	XM_042768293.1	tripartite motif-containing protein 16-like	122147143
LOC109107063	0.657039	0	0	50.258	3.34362	33.5651	3.97e-06	6.80126	1.23e-06	23.5307	111.528	5.40097	XP_042596170.1	XM_042740236.1	uncharacterized protein LOC109107063	109107063
LOC109082335	0	0	0	7.85281	11.1454	25.1739	5.82e-06	6.79273	1.84e-06	22.7508	110.871	5.23524	XP_042596076.1	XM_042740142.1	LOW QUALITY PROTEIN: nuclear mitotic apparatus protein 1-like	109082335
LOC122144039	0	0	1.54129	42.4052	46.8107	71.3259	3.61e-16	6.7903	3.83e-17	70.864	110.684	15.442	XP_042610611.1	XM_042754677.1	gastrula zinc finger protein XlCGF8.2DB-like	122144039
LOC109064522	0	0	0	15.7056	4.45816	23.7753	1.74e-05	6.77476	5.93e-06	20.5099	109.498	4.7592	XP_042601092.1	XM_042745158.1	uncharacterized protein LOC109064522	109064522
LOC122137688	0.657039	2.2316	0	141.351	63.5289	107.688	1.91e-21	6.75469	1.29e-22	95.7763	107.985	20.7183
LOC109084270	15.1119	19.3405	6.16518	1738.61	1395.41	1269.88	1.08e-64	6.75264	2.01e-67	300.981	107.832	63.9649	XP_042576025.1	XM_042720091.1	MICAL-like protein 2 isoform X2	109084270
LOC109113100	6.57039	2.2316	1.54129	551.267	318.759	268.521	6.66e-34	6.73934	1.69e-35	154.63	106.842	33.1764	XP_042586555.1	XM_042730621.1	tripartite motif-containing protein 16-like	109113100
LOC109051313	0	0	0	25.129	6.68725	11.1884	1.12e-05	6.73925	3.7e-06	21.4151	106.835	4.95051	XP_042568618.1	XM_042712684.1	transcriptional enhancer factor TEF-5-like isoform X2	109051313
msx3	3.28519	2.2316	0	226.161	299.812	76.9201	1.18e-18	6.73151	9.94e-20	82.6206	106.264	17.9285	XP_018969804.1	XM_019114259.2	homeobox protein MSH-C	109100824
LOC109113522	2.62815	3.71933	1.54129	353.376	78.0179	409.774	3.47e-18	6.73054	3.04e-19	80.4112	106.193	17.4595	XP_018981868.1	XM_019126323.2	H2.0-like homeobox protein isoform X1	109113522
LOC109110595	0	0	0	9.42337	16.7181	15.384	2.54e-06	6.71042	7.67e-07	24.4389	104.722	5.59441	XP_042585771.1	XM_042729837.1	aminomethyltransferase, mitochondrial-like isoform X1	109110595
LOC109058152	0.657039	0	0	12.5645	4.45816	64.3332	1.68e-05	6.70804	5.71e-06	20.5821	104.55	4.77425	XP_018930923.1	XM_019075378.2	lysophosphatidic acid receptor 3-like	109058152
LOC109107026	6.57039	2.2316	2.31194	419.34	409.037	355.231	1.02e-62	6.69274	2.4e-65	291.454	103.446	61.9899	XP_042585374.1	XM_042729440.1	uncharacterized protein LOC109107026 isoform X2	109107026
LOC109105094	15.1119	2.2316	9.24776	934.484	891.633	960.802	4.57e-51	6.68997	2.9e-53	236.023	103.248	50.3403	XP_042575055.1	XM_042719121.1	GTPase IMAP family member 9-like	109105094
si:dkeyp-75h12.7	1.31408	0	0.770647	21.9879	4.45816	191.601	0.0025936	6.68947	0.00130654	10.3333	103.212	2.5861	XP_042583314.1	XM_042727380.1	uncharacterized protein si:dkeyp-75h12.7	122137951
batf3	0	0.743867	0	32.9818	2.22908	44.7535	1.59e-05	6.67903	5.38e-06	20.6985	102.468	4.79827	XP_018981237.2	XM_019125692.2	LOW QUALITY PROTEIN: basic leucine zipper transcriptional factor ATF-like 3	109112801
LOC109095390	1.97112	0	3.08259	144.492	174.983	194.398	8.19e-39	6.67192	1.35e-40	177.957	101.964	38.0865	XP_042574635.1	XM_042718701.1	tripartite motif-containing protein 16-like	109095390
LOC122142478	0	0	0	14.1351	17.8327	8.39128	4.76e-06	6.66741	1.49e-06	23.155	101.646	5.32199	XP_042609345.1	XM_042753411.1	myoblast determination protein 1 homolog	122142478
pglyrp5	0	0	0.770647	45.5463	21.1763	12.5869	5.25e-08	6.66669	1.26e-08	32.3845	101.595	7.27972	XP_042599844.1	XM_042743910.1	peptidoglycan recognition protein 5 isoform X1	109059241
LOC122136736	0	0	0	17.2762	3.34362	19.5797	4.81e-05	6.64419	1.77e-05	18.4228	100.023	4.31786
adam28	13.1408	21.5721	17.7249	1682.07	1499.06	1999.92	1.13e-94	6.63412	1.37e-98	444.119	99.3277	93.9453	XP_018959956.2	XM_019104411.2	disintegrin and metalloproteinase domain-containing protein 28	109090575
LOC109105028	4.59927	2.2316	6.16518	650.212	283.093	351.035	3.04e-34	6.62695	7.46e-36	156.252	98.8352	33.5175	XP_042623068.1	XM_042767134.1	fructose-bisphosphate aldolase A-like	109105028
LOC109088448	7.22742	4.4632	0	485.303	166.067	511.868	1.62e-06	6.62289	4.76e-07	25.3602	98.5575	5.79061	XP_042627218.1	XM_042771284.1	sodium-dependent serotonin transporter-like	109088448
LOC122136857	0	0	0	25.129	0	13.9855	0.168726	6.61514	0.128173	2.31449	98.0293	0.772818	XP_042577374.1	XM_042721440.1	CD209 antigen-like protein C	122136857
LOC109094378	0	0	0	15.7056	2.22908	20.9782	0.000125232	6.59816	4.97e-05	16.4613	96.8825	3.90228	XP_042582805.1	XM_042726871.1	tripartite motif-containing protein 29-like isoform X1	109094378
LOC109087963	11.1697	15.6212	11.5597	1176.35	499.314	2032.09	2.38e-28	6.59636	9.28e-30	128.377	96.7614	27.6227	XP_042590192.1	XM_042734258.1	SLIT-ROBO Rho GTPase-activating protein 2 isoform X1	109087963
LOC109094567	0	0	1.54129	53.3991	10.0309	78.3187	3.65e-08	6.59252	8.58e-09	33.1396	96.504	7.43812	XP_018963822.2	XM_019108277.2	LOW QUALITY PROTEIN: histone H3	109094567
LOC109100819	0	0	0	23.5584	12.26	2.79709	9.81e-05	6.59179	3.81e-05	16.9614	96.4553	4.00815	XP_018969800.1	XM_019114255.2	sperm flagellar protein 1-like isoform X1	109100819
LOC109079489	0	0	0	3.14112	16.7181	18.1811	6.05e-05	6.58687	2.26e-05	17.9535	96.1272	4.21856	XP_042568232.1	XM_042712298.1	natural killer cell receptor 2B4-like	109079489
LOC122134891	5.25631	2.2316	0.770647	395.781	167.181	255.934	3.01e-28	6.58421	1.18e-29	127.9	95.9496	27.5209
LOC109081334	0	0	0	12.5645	10.0309	15.384	5.84e-06	6.57047	1.85e-06	22.7412	95.0402	5.23335	XP_018951867.1	XM_019096322.2	P2Y purinoceptor 12-like	109081334
ncaph	0	0	0.770647	28.2701	10.0309	34.9637	1.11e-07	6.55094	2.77e-08	30.8629	93.7623	6.95532	XP_042579918.1	XM_042723984.1	condensin complex subunit 2 isoform X1	109073668
LOC109084874	0	0	0	14.1351	8.91633	13.9855	8.61e-06	6.53122	2.79e-06	21.9526	92.4899	5.0648	XP_018955063.2	XM_019099518.2	immunoglobulin superfamily containing leucine-rich repeat protein 2-like	109084874
LOC109084374	5.25631	8.9264	2.31194	588.961	313.186	620.955	1.73e-37	6.52336	3.19e-39	171.674	91.9872	36.7626	XP_018954595.1	XM_019099050.2	mixed lineage kinase domain-like protein	109084374
LOC122135892	0	0	0	14.1351	11.1454	11.1884	7.94e-06	6.51238	2.57e-06	22.1172	91.2898	5.09992	XP_042572891.1	XM_042716957.1	uncharacterized protein LOC122135892	122135892
LOC122138459	0	0	0	3.14112	13.3745	19.5797	8.93e-05	6.5084	3.44e-05	17.1562	91.0381	4.04938	XP_042586920.1	XM_042730986.1	uncharacterized protein DDB_G0271670-like	122138459
hsd17b1	31.5379	7.43867	18.4955	1781.02	1999.49	1422.32	1.58e-40	6.48958	2.27e-42	186.093	89.8585	39.8014	XP_042576382.1	XM_042720448.1	estradiol 17-beta-dehydrogenase 1 isoform X1	109084534
LOC109095229	0	0	0	15.7056	2.22908	18.1811	0.000172393	6.48938	7e-05	15.8097	89.8461	3.76348
LOC122148809	0	5.20707	1.54129	229.302	140.432	219.572	7.81e-29	6.48858	2.94e-30	130.661	89.7959	28.1073
LOC109062641	1.31408	1.48773	7.70647	373.794	342.164	199.992	1.24e-29	6.48379	4.37e-31	134.442	89.4982	28.9079
LOC109082869	0	0	0.770647	31.4112	13.3745	25.1739	2.92e-08	6.48327	6.77e-09	33.5997	89.4664	7.53508	XP_042579235.1	XM_042723301.1	cytosolic phospholipase A2 gamma-like isoform X2	109082869
LOC122145041	0.657039	0	0	20.4173	5.57271	43.355	4.09e-06	6.47395	1.27e-06	23.4714	88.8903	5.38879
LOC109103621	0.657039	0.743867	0	65.9636	18.9472	43.355	7.08e-11	6.47158	1.22e-11	45.9328	88.7442	10.1499	XP_042595746.1	XM_042739812.1	sialic acid-binding Ig-like lectin 12	109103621
LOC109059514	1.97112	5.95093	3.08259	629.795	157.15	181.811	7.01e-18	6.46993	6.34e-19	78.9579	88.6429	17.1543	XP_042593662.1	XM_042737728.1	membrane-spanning 4-domains subfamily A member 4A-like	109059514
LOC109093304	0	0	0	18.8467	1.11454	15.384	0.00046909	6.45725	0.000205217	13.7827	87.867	3.32874	XP_018962571.1	XM_019107026.2	protein Fer3-like	109093304
LOC109094605	0	0	0.770647	7.85281	11.1454	48.9492	7.66e-06	6.45056	2.47e-06	22.1928	87.4607	5.11568	XP_042585932.1	XM_042729998.1	major histocompatibility complex class I-related gene protein-like isoform X3	109094605
LOC109108995	0	0.743867	0	32.9818	15.6036	19.5797	3.03e-08	6.44636	7.06e-09	33.5189	87.2061	7.51803	XP_042631036.1	XM_042775102.1	ryanodine receptor 1-like isoform X14	109108995
LOC109074072	0.657039	0	1.54129	69.1047	44.5816	74.123	3.86e-18	6.43333	3.39e-19	80.1945	86.4222	17.4139	XP_042611119.1	XM_042755185.1	E3 SUMO-protein ligase RanBP2-like	109074072
nell3	0	0.743867	0	15.7056	6.68725	44.7535	5.14e-06	6.42902	1.62e-06	22.9999	86.1646	5.2888	XP_018922802.2	XM_019067257.2	uncharacterized protein nell3 isoform X1	109049604
LOC109086996	5.91335	3.71933	4.62388	469.598	474.795	285.304	3.67e-48	6.42028	2.86e-50	222.29	85.644	47.4348	XP_018956796.2	XM_019101251.2	adhesion G protein-coupled receptor G3-like	109086996
LOC109100711	1.97112	0	0.770647	84.8103	28.9781	128.666	1.09e-12	6.4084	1.58e-13	54.4677	84.9414	11.9626	XP_042605544.1	XM_042749610.1	CD209 antigen-like protein E	109100711
LOC109070647	0	0	0	17.2762	5.57271	11.1884	5.05e-05	6.40258	1.87e-05	18.3216	84.5999	4.29633	XP_042606491.1	XM_042750557.1	centrosome-associated protein 350-like	109070647
LOC109095042	0	0	0	12.5645	16.7181	4.19564	8.21e-05	6.39906	3.15e-05	17.3228	84.3934	4.08546	XP_018964239.2	XM_019108694.2	ras-related protein Rab-38-like	109095042
LOC109082464	15.1119	5.95093	19.2662	1451.2	596.28	1337.01	9.65e-32	6.39038	2.9e-33	144.404	83.8875	31.0156	XP_042584132.1	XM_042728198.1	malignant fibrous histiocytoma-amplified sequence 1-like	109082464
LOC109068245	47.9638	72.899	50.0921	5302.22	3345.85	5668.31	1.63e-67	6.38903	2.77e-70	314.119	83.8088	66.7875	XP_018940642.1	XM_019085097.2	EF-hand domain-containing protein D2-like	109068245
LOC122147257	5.25631	3.71933	2.31194	402.064	180.556	377.608	1.72e-32	6.38841	4.94e-34	147.918	83.7727	31.7646
LOC109063444	3.28519	2.97547	0	212.026	88.0488	237.753	3.05e-21	6.3867	2.1e-22	94.8044	83.6737	20.5154	XP_042611062.1	XM_042755128.1	nectin-4-like	109063444
inf2	0.657039	0	0	47.1168	4.45816	13.9855	2.19e-05	6.38639	7.61e-06	20.0324	83.6556	4.65857	XP_042623080.1	XM_042767146.1	inverted formin-2	109055984
LOC109062493	0	1.48773	0	48.6874	15.6036	57.3404	1.52e-09	6.38318	3.05e-10	39.6405	83.4698	8.81738	XP_042607059.1	XM_042751125.1	1-acylglycerol-3-phosphate O-acyltransferase Pnpla3-like	109062493
LOC109106954	2.62815	14.1335	4.62388	877.944	290.895	597.18	7.84e-22	6.37833	5.09e-23	97.6108	83.1896	21.1059	XP_042567872.1	XM_042711938.1	sialoadhesin-like isoform X1	109106954
LOC109088608	6.57039	8.18254	2.31194	599.954	370.028	460.122	3.68e-48	6.3748	2.9e-50	222.267	82.9861	47.4338	XP_018958317.1	XM_019102772.2	lysozyme C-like	109088608
LOC122140690	0	0.743867	0.770647	36.1229	23.4054	60.1375	2.03e-11	6.3611	3.32e-12	48.4876	82.2021	10.6928	XP_042601271.1	XM_042745337.1	uncharacterized protein LOC122140690	122140690
LOC109111235	0	0.743867	0	23.5584	24.5199	15.384	3.01e-08	6.35515	7e-09	33.5347	81.8636	7.52124	XP_042601931.1	XM_042745997.1	oxysterol-binding protein-related protein 10-like	109111235
LOC109049481	7.88446	5.95093	1.54129	398.923	61.2998	795.773	7.78e-06	6.3451	2.51e-06	22.1603	81.2953	5.10881	XP_042569656.1	XM_042713722.1	acidic mammalian chitinase-like	109049481
LOC109100368	0.657039	0	0.770647	53.3991	16.7181	47.5506	2.42e-10	6.34417	4.44e-11	43.4094	81.2427	9.61558	XP_042590994.1	XM_042735060.1	ankyrin-3-like isoform X32	109100368
ccl19a.2	0.657039	0	0	17.2762	24.5199	20.9782	2.21e-08	6.34301	5.07e-09	34.1635	81.1778	7.65562	XP_018959782.1	XM_019104237.2	C-C motif chemokine 19a.2	109090425
LOC109093579	0	0.743867	0	26.6995	4.45816	32.1666	8.14e-06	6.33953	2.63e-06	22.0679	80.9821	5.08952
LOC109074854	0.657039	0	0	9.42337	34.5508	18.1811	7.53e-07	6.33746	2.11e-07	26.9329	80.8657	6.12299	XP_042632302.1	XM_042776368.1	uncharacterized protein LOC109074854	109074854
LOC109046603	39.4223	55.0461	8.47712	3726.94	2631.43	1974.75	1.44e-23	6.3364	8.12e-25	105.808	80.8063	22.8427	XP_042573727.1	XM_042717793.1	epidermal growth factor receptor-like	109046603
LOC109057004	0	0	0.770647	17.2762	13.3745	32.1666	1.89e-07	6.33416	4.88e-08	29.7623	80.681	6.72372	XP_042617340.1	XM_042761406.1	E3 ubiquitin-protein ligase TRIM21-like	109057004
LOC109102627	10.5126	10.4141	5.39453	942.337	248.543	937.027	1.37e-23	6.32982	7.73e-25	105.907	80.439	22.863	XP_018971560.1	XM_019116015.2	endonuclease domain-containing 1 protein-like	109102627
LOC109103035	3.28519	5.20707	8.47712	560.69	270.834	507.673	1.35e-36	6.32037	2.7e-38	167.428	79.9137	35.8699	XP_018971895.1	XM_019116350.2	transforming growth factor beta-1 proprotein-like	109103035
LOC109112498	168.202	304.242	110.203	16938.5	11465.3	18140.6	1.25e-40	6.31982	1.77e-42	186.581	79.883	39.903	XP_042632894.1	XM_042776960.1	progranulin-like	109112498
si:ch211-171h4.5	14.4548	15.6212	4.62388	1159.07	635.289	994.367	3.67e-41	6.31733	4.98e-43	189.106	79.7455	40.4351	XP_042632417.1	XM_042776483.1	Schwann cell myelin protein	109111925
LOC109111071	7.88446	8.18254	7.70647	871.662	346.622	648.926	1.16e-37	6.29369	2.1e-39	172.503	78.4495	36.9341	XP_042601142.1	XM_042745208.1	uncharacterized protein LOC109111071	109111071
top2a	1.97112	0	2.31194	84.8103	40.1235	212.579	1.96e-12	6.28989	2.91e-13	53.2704	78.2429	11.7072	XP_042591088.1	XM_042735154.1	DNA topoisomerase 2-alpha isoform X1	109059445
LOC109087707	11.1697	18.5967	9.24776	1328.69	887.175	833.534	5.59e-56	6.28937	2.28e-58	259.433	78.215	55.2524	XP_042634749.1	XM_042778815.1	chloride intracellular channel protein 4-like	109087707
LOC109053824	0	1.48773	0	50.258	28.9781	33.5651	6.19e-12	6.2778	9.63e-13	50.918	77.5901	11.2082	XP_018926674.1	XM_019071129.2	cholesterol 25-hydroxylase-like protein 2	109053824
LOC122137153	0	2.97547	0	157.056	12.26	58.739	0.0054863	6.27026	0.00295343	8.83602	77.1858	2.26072	XP_042578756.1	XM_042722822.1	uncharacterized protein LOC122137153	122137153
LOC109084565	0.657039	0	0	20.4173	10.0309	29.3695	5.5e-07	6.25962	1.51e-07	27.5726	76.6187	6.25973	XP_042571920.1	XM_042715986.1	GTPase IMAP family member 9-like isoform X2	109084565
LOC109097042	0.657039	0	0	28.2701	14.489	16.7826	1.64e-07	6.25178	4.2e-08	30.0525	76.2032	6.7843	XP_042603750.1	XM_042747816.1	tripartite motif-containing protein 16-like	109097042
LOC109051029	1.31408	5.20707	3.85324	296.836	153.807	320.267	6.97e-30	6.23974	2.42e-31	135.615	75.5702	29.1571	XP_042574713.1	XM_042718779.1	tripartite motif-containing protein 16-like	109051029
LOC122145280	22.3393	25.2915	10.7891	1550.14	784.637	2078.24	1.68e-33	6.23464	4.42e-35	152.714	75.3034	32.7745	XP_042613985.1	XM_042758051.1	uncharacterized protein LOC122145280 isoform X3	122145280
LOC109073946	0	0	0	4.71168	12.26	12.5869	0.000130712	6.22218	5.2e-05	16.374	74.6557	3.88368	XP_042617258.1	XM_042761324.1	endoglin-like	109073946
LOC109077556	37.4512	66.2042	26.202	4502.8	3015.95	2125.79	1.84e-37	6.21472	3.4e-39	171.543	74.2704	36.736	XP_018948658.1	XM_019093113.2	semaphorin-7A-like	109077556
LOC122146940	1.31408	0	1.54129	64.393	43.4671	106.29	5.59e-16	6.21466	6.01e-17	69.9731	74.2673	15.2526
LOC109103880	4992.18	10266.9	3360.79	607377	379402	388854	1.64e-33	6.20711	4.32e-35	152.763	73.8801	32.784	XP_018972772.1	XM_019117227.2	matrix metalloproteinase-9-like	109103880
rbm47	3.28519	3.71933	7.70647	480.592	84.7051	506.274	1.02e-15	6.19658	1.13e-16	68.7265	73.3424	14.9897	XP_042629372.1	XM_042773438.1	RNA-binding protein 47 isoform X1	109079817
LOC109060611	1.97112	1.48773	0.770647	133.498	74.6743	107.688	8.51e-25	6.19115	4.32e-26	111.623	73.0669	24.0699	XP_042609847.1	XM_042753913.1	selection and upkeep of intraepithelial T-cells protein 1-like	109060611
LOC109081685	0.657039	0	0	31.4112	8.91633	16.7826	1.99e-06	6.18713	5.91e-07	24.9412	72.864	5.70191	XP_018952203.1	XM_019096658.2	G-protein coupled receptor 151	109081685
LOC109076296	13.7978	21.5721	17.7249	1854.83	1035.41	932.831	7.19e-47	6.17399	6.22e-49	216.162	72.2031	46.143	XP_042583147.1	XM_042727213.1	multiple C2 and transmembrane domain-containing protein 2-like isoform X3	109076296
gpr179	0	2.97547	0	108.369	27.8635	74.123	7.27e-11	6.16962	1.26e-11	45.8779	71.9848	10.1382	XP_042622060.1	XM_042766126.1	probable G-protein coupled receptor 158	109072056
LOC109087794	9.19854	5.95093	16.1836	948.619	607.425	686.687	8.91e-50	6.16895	6.08e-52	229.961	71.9513	49.0502	XP_042590874.1	XM_042734940.1	interferon regulatory factor 3	109087794
LOC109094234	7.22742	10.4141	4.62388	584.249	310.957	700.672	9.06e-36	6.15964	1.95e-37	163.496	71.4885	35.0431	XP_042573803.1	XM_042717869.1	peroxiredoxin-1	109094234
LOC109068459	28.2527	66.948	26.9726	2501.9	2054.1	4153.69	6.76e-34	6.15719	1.72e-35	154.596	71.3671	33.1698	XP_042600695.1	XM_042744761.1	progranulin-like	109068459
LOC122145648	0.657039	0	0	25.129	6.68725	23.7753	3.91e-06	6.14968	1.21e-06	23.5647	70.9967	5.40797	XP_042616332.1	XM_042760398.1	uncharacterized protein LOC122145648	122145648
LOC109072362	35.4801	84.8008	25.4314	4124.29	2265.86	3886.56	2.78e-30	6.14074	9.39e-32	137.496	70.5583	29.5562	XP_042594214.1	XM_042738280.1	leukocyte cell-derived chemotaxin-2 isoform X2	109072362
tent5aa	3.28519	2.97547	2.31194	326.677	143.776	138.456	1.24e-24	6.13873	6.38e-26	110.851	70.4598	23.908	XP_042596355.1	XM_042740421.1	terminal nucleotidyltransferase 5A	109106363
LOC122146391	0	0	0	15.7056	12.26	0	0.162309	6.13261	0.12261	2.38366	70.1615	0.789658	XP_042620685.1	XM_042764751.1	GTPase IMAP family member 8-like	122146391
LOC122134236	0.657039	0.743867	0	54.9696	11.1454	34.9637	3.03e-08	6.12812	7.06e-09	33.519	69.9434	7.51803	XP_042613516.1	XM_042757582.1	NACHT, LRR and PYD domains-containing protein 12-like isoform X2	122134236
LOC122134837	3.28519	6.6948	10.0184	301.548	257.459	823.744	2.25e-21	6.12664	1.52e-22	95.4398	69.8719	20.6482
LOC109079236	51.906	50.5829	36.9911	4326.9	3040.47	2363.55	1.23e-62	6.12203	2.92e-65	291.061	69.6489	61.9117	XP_018949958.2	XM_019094413.2	uncharacterized protein LOC109079236 isoform X1	109079236
LOC122142460	0.657039	0	0	20.4173	22.2908	11.1884	6.06e-07	6.12067	1.68e-07	27.3745	69.5833	6.21746
LOC122141068	2.62815	2.2316	3.85324	246.578	64.6434	292.296	3.64e-17	6.11763	3.53e-18	75.5696	69.4371	16.4385	XP_042602905.1	XM_042746971.1	CD209 antigen-like protein C	122141068
LOC109049017	3.28519	2.2316	5.39453	354.947	152.692	236.355	6.76e-29	6.09731	2.53e-30	130.956	68.4659	28.17	XP_042584646.1	XM_042728712.1	uncharacterized protein LOC109049017	109049017
smtnl1	0.657039	0	0	15.7056	24.5199	12.5869	7.52e-07	6.09684	2.1e-07	26.938	68.4435	6.12401	XP_042593687.1	XM_042737753.1	smoothelin-like 1 isoform X1	109054907
LOC109085786	1.31408	0	0.770647	51.8285	11.1454	83.9128	2.18e-08	6.09532	5e-09	34.1892	68.3714	7.66082	XP_042596250.1	XM_042740316.1	nuclear receptor coactivator 7	109085786
LOC109087456	0.657039	0	0	15.7056	25.6344	11.1884	1.24e-06	6.0899	3.58e-07	25.9075	68.115	5.90725	XP_042626912.1	XM_042770978.1	thioredoxin domain-containing protein 12-like	109087456
LOC109079375	0	2.2316	0.770647	72.2458	114.798	11.1884	3.57e-08	6.08488	8.37e-09	33.1867	67.8782	7.44788	XP_042609577.1	XM_042753643.1	copine-8-like	109079375
LOC109067147	46.6497	20.0844	67.0463	3676.68	1678.5	3660	9.68e-29	6.07491	3.65e-30	130.227	67.4108	28.0142	XP_042582430.1	XM_042726496.1	probable ATP-dependent RNA helicase DHX58	109067147
ppm1h	1.31408	0.743867	1.54129	86.3809	44.5816	111.884	2.42e-17	6.07026	2.31e-18	76.4066	67.1937	16.6156	XP_018924084.2	XM_019068539.2	protein phosphatase 1H	109051017
cebp1	17.083	45.3759	16.9542	2464.21	1515.78	1342.61	6.57e-33	6.06923	1.8e-34	149.929	67.1462	32.1824	XP_042607620.1	XM_042751686.1	CCAAT/enhancer binding protein (C/EBP) 1	109085978
tlr5a	10.5126	9.67027	2.31194	733.452	312.072	482.499	2.31e-28	6.06867	8.98e-30	128.444	67.1198	27.6359	XP_042634106.1	XM_042778172.1	toll-like receptor 5	109044888
si:dkey-211g8.8	787.789	216.465	698.977	48277.5	21363.5	44287.8	9.02e-25	6.06355	4.59e-26	111.504	66.8821	24.045	XP_042600786.1	XM_042744852.1	uncharacterized protein si:dkey-211g8.8 isoform X2	109111862
LOC109062188	6.57039	12.6457	2.31194	614.089	495.971	331.456	1.75e-32	6.06161	5.05e-34	147.875	66.7924	31.7558	XP_042604674.1	XM_042748740.1	uncharacterized protein LOC109062188	109062188
LOC109086313	4.59927	2.97547	0	175.903	104.767	240.55	3.65e-22	6.0583	2.29e-23	99.1897	66.6394	21.4379	XP_018956296.2	XM_019100751.2	MARCKS-related protein 1-B-like	109086313
LOC109094223	7.22742	12.6457	3.08259	822.974	326.561	384.601	5.36e-25	6.0582	2.67e-26	112.577	66.6344	24.2712	XP_018963455.2	XM_019107910.2	urotensin-2 receptor	109094223
LOC109073196	0	0.743867	0	26.6995	10.0309	15.384	2.45e-06	6.05625	7.39e-07	24.5119	66.5446	5.61016	XP_042583799.1	XM_042727865.1	iroquois-class homeodomain protein IRX-6-like isoform X1	109073196
LOC109060267	120.895	210.514	60.8811	10690.8	5706.45	9707.32	6.41e-30	6.05596	2.22e-31	135.786	66.5312	29.1928	XP_042632893.1	XM_042776959.1	progranulin-like	109060267
LOC109063139	4.59927	3.71933	6.93582	458.604	239.626	311.876	2.87e-38	6.0543	4.93e-40	175.387	66.4549	37.542	XP_042604734.1	XM_042748800.1	neutrophil cytosol factor 4-like	109063139
LOC109063048	40.0794	58.0216	58.5692	3904.42	2755.15	3706.15	6.42e-83	6.05162	2.59e-86	387.723	66.3316	82.1927	XP_018935668.1	XM_019080123.2	latexin-like isoform X1	109063048
LOC122134065	0	0.743867	0	25.129	16.7181	9.78983	2.11e-06	6.05058	6.29e-07	24.822	66.2836	5.67641	XP_018981704.1	XM_019126159.2	retinoid-binding protein 7-like	122134065
LOC109079624	5.91335	2.97547	4.62388	336.1	123.714	440.542	5.48e-22	6.04676	3.51e-23	98.3489	66.1084	21.2612	XP_042590297.1	XM_042734363.1	tripartite motif-containing protein 16-like	109079624
LOC109101490	2.62815	4.4632	3.85324	306.259	115.912	296.492	8.35e-25	6.04499	4.23e-26	111.665	66.0271	24.0781	XP_042626183.1	XM_042770249.1	uncharacterized protein LOC109101490 isoform X1	109101490
cdaa	2.62815	2.2316	3.85324	252.86	105.881	212.579	5.88e-26	6.03883	2.69e-27	117.126	65.7459	25.2304	XP_042606994.1	XM_042751060.1	cytidine deaminase a	122141983
LOC109063264	0	0.743867	0	17.2762	15.6036	18.1811	5.01e-07	6.03768	1.37e-07	27.7659	65.6936	6.3005	XP_018935888.1	XM_019080343.2	centrosome-associated protein 350 isoform X1	109063264
LOC109047711	1.31408	0.743867	0	62.8225	8.91633	68.5288	6.24e-08	6.03271	1.52e-08	32.0334	65.4678	7.20502	XP_018920938.1	XM_019065393.2	interferon alpha-inducible protein 27-like protein 2A	109047711
LOC109057841	5.91335	4.4632	0.770647	348.665	120.37	275.514	3.35e-21	6.03197	2.32e-22	94.6104	65.4342	20.4746	XP_042576243.1	XM_042720309.1	protein kinase C and casein kinase substrate in neurons protein 3-like	109057841
lpar5b	5.25631	3.71933	4.62388	464.886	122.6	304.883	8.88e-22	6.02853	5.79e-23	97.3575	65.2783	21.0517	XP_018962730.1	XM_019107185.2	lysophosphatidic acid receptor 5b	109093445
LOC109079482	3.94223	7.43867	3.85324	438.187	285.323	267.123	1.82e-41	6.02747	2.42e-43	190.547	65.2304	40.7391	XP_042568350.1	XM_042712416.1	dipeptidyl peptidase 4-like	109079482
LOC109093960	1.31408	0.743867	0.770647	54.9696	24.5199	107.688	1.64e-11	6.0236	2.66e-12	48.9279	65.0554	10.7851	XP_042583014.1	XM_042727080.1	caspase a-like	109093960
LOC109109871	0	1.48773	0	58.1108	8.91633	27.9709	8.99e-07	6.02012	2.54e-07	26.5721	64.8987	6.04647	XP_042567881.1	XM_042711947.1	sialoadhesin-like	109109871
LOC109104631	0	0.743867	0	25.129	8.91633	16.7826	3.59e-06	6.01988	1.1e-06	23.736	64.8878	5.4448	XP_018973451.1	XM_019117906.2	syndecan-2-A-like	109104631
LOC109068208	0.657039	0.743867	0	34.5523	13.3745	44.7535	9.9e-09	6.00485	2.18e-09	35.8092	64.2155	8.00416	XP_042596168.1	XM_042740234.1	uncharacterized protein LOC109068208	109068208
LOC109097218	6.57039	1.48773	6.93582	494.727	170.525	302.086	7.11e-23	6.00315	4.25e-24	102.532	64.1401	22.148	XP_042613635.1	XM_042757701.1	myc box-dependent-interacting protein 1-like isoform X9	109097218
LOC109087876	0	0.743867	0	28.2701	13.3745	8.39128	7.93e-06	6.00067	2.56e-06	22.1203	64.0296	5.10051	XP_042630856.1	XM_042774922.1	transmembrane protein 255B-like	109087876
LOC122137921	1.31408	2.2316	3.85324	241.866	106.996	114.681	5.02e-22	5.99155	3.2e-23	98.5311	63.6264	21.299	XP_042582966.1	XM_042727032.1	transmembrane protein 272-like isoform X2	122137921
ifitm1	52.5631	152.493	26.9726	5044.64	3842.94	5862.71	3.98e-21	5.99061	2.77e-22	94.2577	63.585	20.3998	XP_018960041.1	XM_019104496.2	interferon-induced transmembrane protein 1	109090664
LOC109057336	3.28519	0	3.85324	171.191	111.454	173.42	8.17e-28	5.98469	3.29e-29	125.864	63.3245	27.0878	XP_018930111.2	XM_019074566.2	uncharacterized protein LOC109057336	109057336
LOC109100975	24.3104	16.3651	14.6423	1261.16	785.752	1469.87	7.64e-50	5.98148	5.16e-52	230.289	63.1838	49.1167	XP_018969950.1	XM_019114405.2	interferon-induced protein with tetratricopeptide repeats 1-like	109100975
LOC122134890	7.22742	5.95093	3.08259	512.003	139.318	383.202	1.64e-21	5.97665	1.09e-22	96.0987	62.9725	20.7851
LOC122139761	0	0	0.770647	18.8467	26.749	2.79709	9.2e-05	5.96889	3.56e-05	17.0936	62.6345	4.03607
LOC122146693	72.2742	43.1443	67.8169	4226.38	3319.1	3924.32	7.28e-83	5.96586	3.23e-86	387.282	62.5034	82.1381	XP_042622967.1	XM_042767033.1	uncharacterized protein LOC122146693	122146693
LOC109066502	16.426	10.4141	6.93582	766.434	604.081	767.803	9.67e-62	5.96452	2.54e-64	286.75	62.4454	61.0145	XP_042606242.1	XM_042750308.1	serine/threonine-protein kinase Sgk1 isoform X1	109066502
LOC122149282	2.62815	1.48773	0	122.504	80.247	64.3332	1.29e-19	5.95984	1.01e-20	87.1466	62.2428	18.8894	XP_042634761.1	XM_042778827.1	neural proliferation differentiation and control protein 1-like	122149282
serpinh1a	0.657039	0	0	25.129	12.26	11.1884	4.09e-06	5.95749	1.27e-06	23.4712	62.1416	5.38879	XP_042588935.1	XM_042733001.1	LOW QUALITY PROTEIN: serpin H1a	109097437
LOC109047389	30.8808	4.4632	0	1060.13	74.6743	1065.69	0.0125908	5.95723	0.00732003	7.19271	62.1304	1.89995	XP_042571835.1	XM_042715901.1	LOW QUALITY PROTEIN: intestinal mucin-like protein	109047389
LOC122146439	0.657039	0	0	17.2762	0	30.768	0.00189333	5.9445	0.000926631	10.9687	61.5847	2.72277	XP_042621079.1	XM_042765145.1	CMRF35-like molecule 1	122146439
LOC122136879	1.31408	0	0	39.264	22.2908	26.5724	9.95e-10	5.94434	1.96e-10	40.5081	61.5779	9.00214
LOC109098158	13.7978	19.3405	9.24776	1203.05	521.605	876.889	1.31e-36	5.9369	2.61e-38	167.497	61.2613	35.8833	XP_042578265.1	XM_042722331.1	protein mono-ADP-ribosyltransferase PARP11-like isoform X2	109098158
LOC109104546	9.85558	2.97547	1.54129	350.235	102.538	446.137	6.86e-15	5.93675	8.15e-16	64.8326	61.2549	14.1637	XP_042620516.1	XM_042764582.1	nuclear factor interleukin-3-regulated protein-like	109104546
LOC122135819	0.657039	1.48773	0	56.5402	42.3526	33.5651	1.06e-13	5.93531	1.41e-14	59.2233	61.1938	12.9729	XP_042572025.1	XM_042716091.1	low affinity immunoglobulin gamma Fc region receptor II-c-like	122135819
LOC109051346	1.97112	20.8283	14.6423	295.266	843.708	1142.61	1.06e-06	5.93384	3.04e-07	26.2271	61.1312	5.97376	XP_042567531.1	XM_042711597.1	GTPase IMAP family member 8-like isoform X1	109051346
LOC122134051	13.1408	9.67027	24.6607	1261.16	423.526	1148.21	3.31e-25	5.90321	1.61e-26	113.583	59.8473	24.4806	XP_018953552.2	XM_019098007.2	polyubiquitin-like	122134051
LOC109061665	3.94223	3.71933	1.54129	288.983	123.714	144.05	1.25e-23	5.89826	7.04e-25	106.092	59.6421	22.9021	XP_018934310.1	XM_019078765.2	E3 ubiquitin/ISG15 ligase TRIM25-like isoform X1	109061665
LOC122134889	0	8.18254	3.08259	325.106	135.974	197.195	1.76e-16	5.89531	1.8e-17	72.3513	59.5205	15.7538
LOC109062766	0.657039	3.71933	0.770647	111.51	84.7051	104.891	7.55e-25	5.89113	3.81e-26	111.874	59.3482	24.1222	XP_018935374.1	XM_019079829.2	glycoprotein-N-acetylgalactosamine 3-beta-galactosyltransferase 1-B-like	109062766
LOC109062825	3.28519	6.6948	1.54129	257.572	110.34	316.072	4.92e-21	5.8884	3.45e-22	93.8229	59.2361	20.3079	XP_042601075.1	XM_042745141.1	death-associated protein kinase 2-like	109062825
LOC122145024	0	0.743867	0	17.2762	2.22908	26.5724	0.000206554	5.88076	8.5e-05	15.443	58.9231	3.68497	XP_042612200.1	XM_042756266.1	histone H1-like	122145024
LOC122135076	3.28519	2.2316	2.31194	193.179	140.432	132.862	4.63e-34	5.88013	1.15e-35	155.39	58.8973	33.3348	XP_042568877.1	XM_042712943.1	dnaJ homolog subfamily C member 5-like isoform X2	122135076
plin2	26.2815	12.6457	23.1194	1762.17	1409.89	479.702	3.62e-24	5.87633	1.95e-25	108.633	58.7424	23.4413	XP_042595235.1	XM_042739301.1	perilipin-2	122139798
LOC109104913	84.1009	134.64	57.0279	7114.64	4358.97	4661.36	1.79e-42	5.87032	2.2e-44	195.312	58.498	41.7463	XP_042611661.1	XM_042755727.1	granulocyte colony-stimulating factor receptor-like isoform X1	109104913
LOC109083289	0.657039	0.743867	0	51.8285	14.489	18.1811	1.45e-07	5.86874	3.68e-08	30.3134	58.4341	6.83886
LOC109100985	0.657039	0.743867	0	28.2701	11.1454	44.7535	9.68e-08	5.86729	2.4e-08	31.1414	58.3756	7.01431	XP_042625359.1	XM_042769425.1	dapper homolog 2-like	109100985
LOC109051711	27.5956	39.4249	23.1194	2128.11	1594.91	1523.02	1.01e-69	5.86284	1.39e-72	324.676	58.1957	68.9954	XP_042590868.1	XM_042734934.1	matrix metalloproteinase-25-like	109051711
LOC109051191	2.62815	3.71933	2.31194	191.608	181.67	130.065	2.14e-35	5.86282	4.77e-37	161.719	58.1948	34.6701	XP_042580684.1	XM_042724750.1	SH2 domain-containing protein 3C-like isoform X3	109051191
LOC122138530	97.8987	131.664	44.6975	6968.58	5613.94	3360.71	2.38e-31	5.86036	7.42e-33	142.538	58.0957	30.6242	XP_042587757.1	XM_042731823.1	C-X-C chemokine receptor type 1-like	122138530
LOC109086696	41.3934	9.67027	4.62388	1545.43	156.036	1538.4	0.000135025	5.8591	5.38e-05	16.3088	58.045	3.86959	XP_042571840.1	XM_042715906.1	mucin-2-like	109086696
LOC109110016	13.7978	20.8283	8.47712	1027.15	604.081	847.52	2.43e-45	5.84274	2.41e-47	208.878	57.3906	44.6144	XP_042631312.1	XM_042775378.1	switch-associated protein 70-like	109110016
LOC109081472	124.18	42.4004	114.056	6052.94	3568.76	6483.67	9.76e-32	5.84162	2.94e-33	144.379	57.3458	31.0107	XP_042586410.1	XM_042730476.1	signal transducer and activator of transcription 1-like	109081472
LOC109061483	1.31408	0	7.70647	6.28225	196.159	310.478	0.0123051	5.83562	0.00713655	7.23828	57.108	1.90992	XP_042576059.1	XM_042720125.1	cytochrome P450 3A30-like	109061483
LOC109106849	9.85558	11.158	12.3304	565.402	550.583	778.991	7.36e-64	5.83345	1.56e-66	296.904	57.0222	63.1334	XP_042598547.1	XM_042742613.1	lysophospholipid acyltransferase 2-like	109106849
LOC109064391	17.74	19.3405	11.5597	1192.06	636.403	953.809	2.22e-48	5.83263	1.67e-50	223.363	56.9897	47.6529	XP_042573265.1	XM_042717331.1	LOW QUALITY PROTEIN: interferon gamma receptor 1-like	109064391
LOC109065377	0	0.743867	0	6.28225	11.1454	26.5724	4.57e-05	5.82629	1.67e-05	18.5288	56.7399	4.34032	XP_018937901.1	XM_019082356.2	cyclin-dependent kinases regulatory subunit 2	109065377
LOC109069288	0	0	4.62388	89.522	30.0926	138.456	0.00601371	5.82179	0.00326091	8.65541	56.5632	2.22086	XP_042567389.1	XM_042711455.1	uncharacterized protein LOC109069288	109069288
LOC109064388	7.22742	11.9019	5.39453	501.009	429.098	455.926	4.3e-63	5.82071	9.89e-66	293.219	56.521	62.367	XP_018936983.1	XM_019081438.2	synaptosomal-associated protein 23-like	109064388
gng12a	15.1119	19.3405	11.5597	1284.72	495.971	818.15	6.87e-34	5.81743	1.75e-35	154.556	56.3926	33.163	XP_018968766.1	XM_019113221.2	guanine nucleotide-binding protein G(I)/G(S)/G(O) subunit gamma-12a	109099689
LOC122137938	16.426	8.9264	10.7891	774.287	513.804	767.803	1.86e-53	5.81675	9.56e-56	247.404	56.366	52.7296	XP_042583203.1	XM_042727269.1	heat shock 70 kDa protein-like	122137938
LOC109092900	38.7653	60.9971	35.4498	3623.29	2035.15	1939.79	1.72e-44	5.81282	1.8e-46	204.876	56.2124	43.7637	XP_018962155.1	XM_019106610.2	leukotriene B4 receptor 1-like	109092900
LOC109099511	0.657039	0	2.31194	45.5463	92.5069	23.7753	3.97e-10	5.80676	7.46e-11	42.3941	55.9769	9.4007	XP_042606824.1	XM_042750890.1	CXXC-type zinc finger protein 4-like	109099511
LOC109048983	17.083	41.6565	30.8259	2363.69	1338.56	1274.08	5.72e-37	5.80103	1.1e-38	169.218	55.7549	36.2429	XP_042629751.1	XM_042773817.1	serine palmitoyltransferase 2-like	109048983
si:dkey-9i23.16	0.657039	0	0	18.8467	7.80179	16.7826	1.38e-05	5.79422	4.61e-06	20.9914	55.4923	4.86088	XP_042573037.1	XM_042717103.1	uncharacterized protein si:dkey-9i23.16 isoform X1	122135921
LOC109057874	0.657039	0.743867	0	37.6935	20.0617	22.3768	4.22e-09	5.79381	8.93e-10	37.5459	55.4765	8.37421	XP_042624213.1	XM_042768279.1	GTPase IMAP family member 7-like	109057874
LOC109094262	19.7112	17.8528	13.8716	1168.5	640.861	1034.93	3.95e-51	5.78311	2.47e-53	236.337	55.0666	50.4033	XP_042583935.1	XM_042728001.1	lymphocyte-specific protein 1-like isoform X1	109094262
LOC109096127	16.426	15.6212	7.70647	912.496	737.826	552.426	1.3e-48	5.78175	9.64e-51	224.457	55.0149	47.8845	XP_042569058.1	XM_042713124.1	hereditary hemochromatosis protein homolog isoform X3	109096127
hoxd12a	0.657039	2.97547	1.54129	175.903	60.1852	44.7535	2.74e-12	5.78016	4.11e-13	52.5898	54.9543	11.5615	XP_018944429.1	XM_019088884.2	homeobox protein Hox-D12a isoform X1	109072656
ezra	4.59927	10.4141	3.08259	458.604	293.124	240.55	1.31e-30	5.77888	4.32e-32	139.04	54.9056	29.8823	XP_042598669.1	XM_042742735.1	ezrin a isoform X1	109064756
LOC109105907	8.5415	11.9019	13.8716	717.747	426.869	727.245	4.07e-47	5.77755	3.43e-49	217.344	54.8549	46.3907	XP_018974740.1	XM_019119195.2	protein S100-A1-like	109105907
anxa1a	26.2815	17.8528	20.8075	1199.91	767.919	1594.34	1.38e-45	5.77261	1.34e-47	210.05	54.6674	44.8612	XP_042579806.1	XM_042723872.1	annexin A1a	109083883
LOC109093824	2.62815	5.95093	3.08259	241.866	161.608	226.565	8.66e-37	5.76467	1.7e-38	168.349	54.3676	36.0622	XP_042616292.1	XM_042760358.1	ATP-binding cassette sub-family C member 12-like isoform X1	109093824
LOC109106396	0.657039	0	0	28.2701	0	13.9855	0.00305329	5.75448	0.00155883	10.0077	53.9847	2.51523	XP_042628170.1	XM_042772236.1	glyceraldehyde-3-phosphate dehydrogenase	109106396
LOC109058660	1.97112	0.743867	3.85324	122.504	84.7051	142.652	1.83e-24	5.7463	9.58e-26	110.046	53.6796	23.7377	XP_042582331.1	XM_042726397.1	retinoid-binding protein 7-like	109058660
LOC122139442	72.9313	83.3131	29.2846	5699.57	3166.41	1065.69	2.39e-17	5.74116	2.28e-18	76.4333	53.4885	16.6213	XP_042593055.1	XM_042737121.1	arginase, non-hepatic 1-like	122139442
LOC109047412	0.657039	0	0	20.4173	3.34362	18.1811	0.000132444	5.74114	5.27e-05	16.3477	53.488	3.87797	XP_018920674.2	XM_019065129.2	uncharacterized protein LOC109047412 isoform X1	109047412
LOC109099167	109.725	195.637	93.2483	8958.48	5991.77	6327.03	1.73e-46	5.73844	1.58e-48	214.308	53.388	45.7623	XP_042623134.1	XM_042767200.1	angiotensin-converting enzyme-like	109099167
si:dkey-211g8.6	0	0.743867	0.770647	42.4052	13.3745	22.3768	1.11e-07	5.73548	2.78e-08	30.8586	53.2783	6.95443	XP_018980408.1	XM_019124863.2	free fatty acid receptor 3	109111870
lhfpl6	0	1.48773	0	25.129	40.1235	11.1884	5.19e-07	5.72683	1.42e-07	27.6931	52.96	6.285	XP_018934885.1	XM_019079340.2	LHFPL tetraspan subfamily member 6 protein	109062253
LOC109108098	0	1.48773	1.54129	56.5402	52.3834	44.7535	5.96e-16	5.72499	6.43e-17	69.8397	52.8923	15.2247	XP_042630061.1	XM_042774127.1	claudin-23-like	109108098
LOC109096823	0.657039	0.743867	0.770647	59.6813	23.4054	32.1666	1.07e-10	5.72498	1.89e-11	45.0834	52.8923	9.97218
LOC109047650	50.592	23.0599	57.0279	3169.39	1658.44	2081.04	3.12e-36	5.72341	6.38e-38	165.716	52.8344	35.5054	XP_042572255.1	XM_042716321.1	CD9 antigen-like	109047650
LOC109089751	0	1.48773	0	0	30.0926	47.5506	0.0940024	5.71689	0.0667812	3.36042	52.5963	1.02686	XP_042599047.1	XM_042743113.1	putative nuclease HARBI1	109089751
LOC122138129	7.88446	8.9264	3.85324	620.372	234.054	239.152	1.27e-22	5.71676	7.73e-24	101.344	52.5914	21.895
LOC109061799	0	0.743867	0	15.7056	4.45816	20.9782	9.23e-05	5.71608	3.57e-05	17.0882	52.5669	4.03489	XP_018934436.2	XM_019078891.2	putative nuclease HARBI1	109061799
LOC109092113	71.6172	111.58	67.8169	5820.5	2390.69	4970.44	9.87e-37	5.71483	1.95e-38	168.074	52.5212	36.0056	XP_042597340.1	XM_042741406.1	cornifelin-like	109092113
LOC109073454	13.7978	20.0844	10.0184	917.208	508.231	881.085	1.97e-42	5.71341	2.43e-44	195.115	52.4697	41.7047
LOC122134425	1.97112	0	0	48.6874	32.3217	30.768	4.84e-11	5.70943	8.22e-12	46.7123	52.325	10.3153	XP_042569792.1	XM_042713858.1	LOW QUALITY PROTEIN: tripartite motif-containing protein 16-like	122134425
LOC109053084	0.657039	5.20707	3.85324	202.602	91.3924	195.797	2.43e-20	5.68443	1.79e-21	90.5686	51.4263	19.6145	XP_042593481.1	XM_042737547.1	Schwann cell myelin protein-like	109053084
LOC109093806	24.3104	32.7301	20.0368	1689.92	1098.94	1145.41	1.98e-58	5.67277	6.54e-61	271.097	51.0122	57.7042	XP_042581137.1	XM_042725203.1	arf-GAP with dual PH domain-containing protein 1-like	109093806
LOC109061574	78.1876	142.079	64.7344	6422.03	3879.72	4162.08	1.93e-40	5.6656	2.8e-42	185.67	50.7592	39.715	XP_042622464.1	XM_042766530.1	LOW QUALITY PROTEIN: cytochrome b-245 heavy chain	109061574
xylt1	12.4837	11.9019	3.85324	585.819	380.059	483.897	5.6e-41	5.66539	7.76e-43	188.225	50.7518	40.2519	XP_042582039.1	XM_042726105.1	xylosyltransferase 1	109053849
LOC122147197	4.59927	5.20707	3.85324	307.83	244.085	138.456	5.13e-29	5.65652	1.89e-30	131.533	50.441	28.2901	XP_042624621.1	XM_042768687.1	tripartite motif-containing protein 16-like	122147197
LOC122136286	0.657039	1.48773	0.770647	45.5463	33.4362	67.1303	1.31e-13	5.6565	1.75e-14	58.7964	50.4401	12.8825	XP_042575077.1	XM_042719143.1	E3 ubiquitin/ISG15 ligase TRIM25-like	122136286
LOC109066596	0	0	0.770647	14.1351	12.26	12.5869	1.65e-05	5.6479	5.6e-06	20.6197	50.1402	4.78184	XP_042583344.1	XM_042727410.1	kelch repeat-containing protein isoform X1	109066596
LOC109100032	7.22742	6.6948	6.93582	381.646	228.481	437.745	5.75e-38	5.6472	1.01e-39	173.968	50.1161	37.2403	XP_042591025.1	XM_042735091.1	zinc metalloproteinase-disintegrin-like crotastatin	109100032
pfkfb3	85.415	48.3513	69.3582	5240.96	2312.67	2608.29	1.47e-35	5.64286	3.2e-37	162.512	49.9655	34.8338	XP_042578216.1	XM_042722282.1	6-phosphofructo-2-kinase/fructose-2,6-bisphosphatase 3 isoform X1	109074090
LOC109065553	24.3104	9.67027	13.8716	805.698	918.382	683.89	9.29e-50	5.6392	6.38e-52	229.866	49.8387	49.0322	XP_018938059.2	XM_019082514.2	protein FAM117B	109065553
LOC109060945	3.28519	6.6948	0.770647	223.02	196.159	117.478	6.77e-24	5.63596	3.71e-25	107.359	49.7269	23.1694	XP_042625806.1	XM_042769872.1	LRRN4 C-terminal-like protein	109060945
LOC109101840	5.25631	15.6212	8.47712	565.402	420.182	451.731	3.62e-44	5.62648	3.91e-46	203.336	49.4013	43.4409	XP_042613561.1	XM_042757627.1	arf-GAP with dual PH domain-containing protein 1-like	109101840
si:dkey-106l3.7	0	0	0.770647	20.4173	11.1454	6.99274	6.42e-05	5.6257	2.42e-05	17.8301	49.3746	4.19254	XP_042588255.1	XM_042732321.1	uncharacterized protein si:dkey-106l3.7 isoform X1	122138668
LOC109098446	25.6245	29.0108	33.1378	1942.78	925.069	1457.29	1.78e-46	5.62462	1.64e-48	214.235	49.3378	45.7502	XP_042622062.1	XM_042766128.1	LOW QUALITY PROTEIN: suppressor of cytokine signaling 7-like	109098446
LOC109089282	0.657039	2.2316	0	40.8346	60.1852	40.5579	1.23e-13	5.62307	1.64e-14	58.9231	49.2846	12.909	XP_042587264.1	XM_042731330.1	cis-aconitate decarboxylase-like	109089282
LOC109105722	0	0.743867	0	21.9879	12.26	4.19564	0.000166015	5.62296	6.73e-05	15.8855	49.2809	3.77985	XP_018974533.2	XM_019118988.2	auxin response factor 19-like isoform X3	109105722
tbx2b	1.97112	5.95093	0.770647	103.657	215.106	106.29	1.57e-18	5.62024	1.34e-19	82.0256	49.1883	17.8029	XP_042595554.1	XM_042739620.1	T-box transcription factor TBX2b	109104091
LOC109070917	0	0.743867	0.770647	25.129	21.1763	25.1739	7.4e-09	5.61955	1.61e-09	36.3982	49.1645	8.13069	XP_042632301.1	XM_042776367.1	uncharacterized protein LOC109070917	109070917
LOC109067426	0	0.743867	0	12.5645	8.91633	16.7826	3.2e-05	5.61735	1.14e-05	19.2592	49.0898	4.49442	XP_042605469.1	XM_042749535.1	uncharacterized protein LOC109067426	109067426
LOC109068261	21.0252	62.4848	21.5781	2211.35	1418.81	1492.25	2.83e-28	5.60943	1.1e-29	128.033	48.8211	27.5487	XP_042609137.1	XM_042753203.1	sulfide:quinone oxidoreductase, mitochondrial-like isoform X1	109068261
gys1	32.1949	27.5231	30.0552	2019.74	1185.87	1181.77	2.92e-54	5.60893	1.4e-56	251.224	48.8042	53.5342	XP_042576424.1	XM_042720490.1	glycogen [starch] synthase, muscle	109069551
LOC109086445	8.5415	26.0353	11.5597	1361.68	410.151	468.513	5.95e-18	5.60516	5.35e-19	79.2953	48.6769	17.2253	XP_042609712.1	XM_042753778.1	membrane-spanning 4-domains subfamily A member 4A-like isoform X3	109086445
LOC109095914	0.657039	1.48773	0	40.8346	20.0617	44.7535	4.56e-10	5.60484	8.62e-11	42.1109	48.6661	9.34069	XP_018965131.2	XM_019109586.2	nuclear pore complex protein DDB_G0274915-like	109095914
LOC109058687	149.805	251.427	113.285	11873.4	7087.37	6076.69	1.55e-35	5.60471	3.39e-37	162.394	48.6616	34.8097	XP_042582715.1	XM_042726781.1	leukotriene B4 receptor 1-like	109058687
LOC109109510	0.657039	1.48773	0	72.2458	16.7181	16.7826	4.39e-07	5.60466	1.19e-07	28.0293	48.6599	6.35718	XP_042599749.1	XM_042743815.1	uncharacterized protein LOC109109510	109109510
LOC109087502	0.657039	0	0	15.7056	12.26	9.78983	2.74e-05	5.60057	9.64e-06	19.5808	48.5222	4.56258	XP_018957236.2	XM_019101691.2	putative C-type lectin domain family 20 member A	109087502
LOC109051459	1.97112	2.97547	3.85324	131.927	70.2161	220.97	4.64e-18	5.60024	4.13e-19	79.8068	48.511	17.3333	XP_042588086.1	XM_042732152.1	LOW QUALITY PROTEIN: thymic stromal cotransporter homolog	109051459
LOC109046820	0	0	0.770647	17.2762	13.3745	6.99274	5.56e-05	5.59693	2.07e-05	18.1238	48.3997	4.25502	XP_042617273.1	XM_042761339.1	LOW QUALITY PROTEIN: stereocilin	109046820
LOC122147288	1.31408	0.743867	0.770647	29.8407	18.9472	89.507	9.18e-09	5.58913	2.01e-09	35.9614	48.1388	8.03696	XP_042625422.1	XM_042769488.1	MARCKS-related protein 1-A-like	122147288
LOC109095780	100.527	43.1443	162.607	5148.3	3342.51	6220.74	9.93e-26	5.58648	4.63e-27	116.053	48.0506	25.0032	XP_042620112.1	XM_042764178.1	signal transducer and activator of transcription 1-like	109095780
ncf1	24.3104	23.8037	42.3856	1828.13	1030.95	1460.08	7.4e-46	5.58094	7.05e-48	211.327	47.8662	45.1308	XP_042612811.1	XM_042756877.1	neutrophil cytosol factor 1	109081993
LOC109063511	7.22742	2.2316	1.54129	251.29	125.943	165.029	1.59e-22	5.57884	9.72e-24	100.891	47.7966	21.7993
si:dkey-181f22.4	24.3104	17.1089	20.0368	1013.01	942.902	987.374	5.66e-94	5.5751	1.14e-97	439.891	47.6731	93.2471	XP_042583489.1	XM_042727555.1	LOW QUALITY PROTEIN: receptor-interacting serine/threonine-protein kinase 2	109052942
b4galt5	59.1335	110.836	54.7159	4752.52	2990.31	2960.72	1.94e-41	5.57469	2.58e-43	190.415	47.6594	40.7118	XP_042606802.1	XM_042750868.1	beta-1,4-galactosyltransferase 5	109072087
LOC109071965	10.5126	17.8528	3.08259	552.838	409.037	542.636	1.46e-31	5.5743	4.47e-33	143.543	47.6465	30.8343	XP_042583822.1	XM_042727888.1	sal-like protein 1 isoform X1	109071965
LOC109070621	9.19854	4.4632	2.31194	361.229	150.463	262.927	5.34e-23	5.56984	3.15e-24	103.125	47.4995	22.2724	XP_042590508.1	XM_042734574.1	cAMP-specific 3',5'-cyclic phosphodiesterase 4D-like isoform X1	109070621
LOC109080043	7.22742	9.67027	6.16518	386.358	259.688	450.332	2.57e-41	5.56938	3.47e-43	189.824	47.4845	40.5893	XP_042612732.1	XM_042756798.1	adenylate kinase isoenzyme 5-like	109080043
LOC109054657	30.2238	54.3023	43.9269	2326	1484.57	2261.45	7.16e-54	5.56649	3.53e-56	249.389	47.3892	53.1449	XP_042583266.1	XM_042727332.1	integrin beta-3-like	109054657
LOC109081625	2.62815	1.48773	0.770647	92.6631	10.0309	132.862	6.99e-08	5.56344	1.71e-08	31.8041	47.2893	7.15527	XP_042612162.1	XM_042756228.1	pleckstrin homology domain-containing family G member 5-like isoform X1	109081625
stoml3a	0.657039	2.97547	0.770647	149.203	31.2072	26.5724	2.85e-08	5.5629	6.61e-09	33.647	47.2714	7.54511	XP_042626749.1	XM_042770815.1	stomatin (EPB72)-like 3a	122147659
LOC109104855	5.25631	5.20707	3.08259	312.542	103.652	229.362	2.06e-21	5.56263	1.39e-22	95.6237	47.2626	20.6869	XP_042597174.1	XM_042741240.1	complement C1s subcomponent-like	109104855
LOC109082227	7.22742	25.2915	6.93582	626.654	611.883	609.767	5.02e-30	5.55639	1.72e-31	136.295	47.0586	29.2997	XP_018952669.2	XM_019097124.2	proteinase-activated receptor 2-like	109082227
LOC109098217	15.7689	34.2179	13.8716	1689.92	649.778	654.52	2.4e-22	5.55217	1.48e-23	100.052	46.9212	21.6193	XP_042628932.1	XM_042772998.1	uncharacterized protein LOC109098217	109098217
gng10	5.25631	14.1335	3.85324	535.561	191.701	356.63	2.16e-20	5.54541	1.58e-21	90.8124	46.7019	19.6663	XP_042607616.1	XM_042751682.1	guanine nucleotide-binding protein G(I)/G(S)/G(O) subunit gamma-10 isoform X2	122142166
LOC109100977	1.31408	5.20707	3.85324	215.167	127.058	134.261	5.26e-26	5.54539	2.41e-27	117.35	46.7011	25.2788	XP_042624569.1	XM_042768635.1	zinc finger protein 503-like	109100977
si:zfos-741a10.3	1.97112	0	2.31194	67.5341	49.0398	85.3114	1.06e-16	5.5448	1.07e-17	73.388	46.6822	15.9738	XP_042626499.1	XM_042770565.1	si:zfos-741a10.3	122147551
LOC109095202	65.7039	98.1904	74.7528	4655.14	2532.24	3934.11	2.93e-53	5.54325	1.52e-55	246.485	46.632	52.5326	XP_042579126.1	XM_042723192.1	LIM domain-binding protein 3-like isoform X2	109095202
LOC109049238	3.28519	8.9264	6.16518	394.211	224.023	229.362	7.17e-31	5.5413	2.32e-32	140.271	46.5689	30.1444	XP_042568871.1	XM_042712937.1	tripartite motif-containing protein 54-like isoform X2	109049238
LOC109086094	1.31408	0.743867	0	23.5584	31.2072	44.7535	2.37e-10	5.5386	4.34e-11	43.4559	46.4819	9.62562	XP_018956123.1	XM_019100578.2	OX-2 membrane glycoprotein-like	109086094
LOC109070451	15.1119	25.2915	23.8901	1173.21	853.739	945.418	1.46e-64	5.53855	2.77e-67	300.348	46.4803	63.8363	XP_018942572.2	XM_019087027.2	interleukin-34-like	109070451
LOC109085953	14.4548	37.9372	12.3304	1427.64	780.179	794.375	2.94e-26	5.53766	1.32e-27	118.543	46.4517	25.5311	XP_042607606.1	XM_042751672.1	solute carrier family 22 member 17-like	109085953
LOC122144570	1.31408	2.2316	0	76.9575	60.1852	29.3695	2.49e-12	5.53419	3.71e-13	52.7904	46.3402	11.6032	XP_042611517.1	XM_042755583.1	protein-tyrosine kinase 2-beta-like	122144570
LOC109069196	0.657039	0.743867	0	43.9757	3.34362	19.5797	4.91e-05	5.53407	1.81e-05	18.3784	46.3364	4.30852	XP_018941414.2	XM_019085869.2	microfibril-associated glycoprotein 4-like	109069196
LOC109110884	0	1.48773	1.54129	98.9454	2.22908	36.3622	5.17e-05	5.53372	1.91e-05	18.2762	46.325	4.2867
LOC109093835	3.94223	8.18254	2.31194	232.443	88.0488	346.84	3.45e-16	5.52938	3.64e-17	70.9633	46.1859	15.4627	XP_042584644.1	XM_042728710.1	LOW QUALITY PROTEIN: sushi, von Willebrand factor type A, EGF and pentraxin domain-containing protein 1-like	109093835
LOC109084523	72.9313	37.1933	55.4866	2910.25	1623.89	3129.95	2.54e-40	5.52927	3.75e-42	185.092	46.1825	39.5947	XP_042597100.1	XM_042741166.1	cathepsin K-like	109084523
LOC122143805	3.28519	2.97547	0	146.062	104.767	43.355	2.27e-13	5.52114	3.09e-14	57.6771	45.9227	12.6443
zgc:152891	4.59927	5.20707	3.85324	260.713	170.525	197.195	1.33e-37	5.5183	2.42e-39	172.22	45.8325	36.8752	XP_042567427.1	XM_042711493.1	LOW QUALITY PROTEIN: hydroperoxide isomerase ALOXE3	109045230
zgc:171579	1.97112	1.48773	0	42.4052	24.5199	96.4998	8.12e-10	5.51782	1.58e-10	40.9257	45.8173	9.09066	XP_018949634.2	XM_019094089.2	G-protein coupled receptor 4	109078922
tmem176l.3a	0	0	0.770647	17.2762	16.7181	1.39855	0.000969759	5.51276	0.000449003	12.3164	45.6569	3.01334	XP_042629107.1	XM_042773173.1	uncharacterized protein tmem176l.3a	109105067
LOC109083174	128.78	84.8008	148.735	7029.83	2903.38	6609.53	6.98e-34	5.51266	1.78e-35	154.52	45.6536	33.156	XP_018953544.1	XM_019097999.2	polyubiquitin-like	109083174
LOC109089160	10.5126	23.0599	8.47712	818.262	448.046	643.332	8.65e-33	5.50688	2.4e-34	149.35	45.4712	32.0628	XP_042568091.1	XM_042712157.1	Fc receptor-like protein 5 isoform X4	109089160
LOC109083078	1.97112	0.743867	10.7891	224.59	120.37	257.333	8.71e-15	5.50334	1.05e-15	64.339	45.3597	14.0602	XP_042626686.1	XM_042770752.1	phospholipid scramblase 1-like	109083078
ptgs1	16.426	4.4632	6.16518	403.634	168.296	655.919	2.62e-16	5.4875	2.74e-17	71.5253	44.8646	15.5809	XP_042580694.1	XM_042724760.1	prostaglandin G/H synthase 1	109090204
LOC109065580	7.22742	4.4632	3.85324	317.253	241.855	145.449	7.66e-28	5.48471	3.08e-29	125.995	44.7778	27.1156	XP_018938093.2	XM_019082548.2	mitogen-activated protein kinase 12-like	109065580
LOC122138794	0	1.48773	0.770647	47.1168	20.0617	30.768	2.64e-09	5.47899	5.43e-10	38.516	44.6006	8.57907	XP_042589350.1	XM_042733416.1	uncharacterized protein LOC122138794	122138794
cfap43	3.94223	0.743867	3.08259	138.209	149.349	62.9346	4.38e-18	5.47826	3.88e-19	79.9321	44.578	17.359	XP_042592851.1	XM_042736917.1	cilia- and flagella-associated protein 43	109071044
LOC122146407	11.1697	5.95093	3.08259	397.352	285.323	234.956	1.82e-31	5.47742	5.61e-33	143.094	44.5521	30.7389	XP_042620775.1	XM_042764841.1	RING finger protein 208-like	122146407
LOC109050952	3.28519	8.18254	5.39453	328.247	189.472	226.565	1.79e-32	5.47639	5.17e-34	147.83	44.5203	31.7474	XP_042609191.1	XM_042753257.1	ferritin, heavy subunit-like	109050952
LOC109069959	3.28519	12.6457	5.39453	257.572	306.499	373.412	6.1e-33	5.47444	1.66e-34	150.085	44.4603	32.2146	XP_042567591.1	XM_042711657.1	uncharacterized protein LOC109069959	109069959
LOC109067213	1.31408	1.48773	0.770647	80.0986	46.8107	33.5651	3.56e-13	5.47426	4.93e-14	56.7572	44.4546	12.4489	XP_042577050.1	XM_042721116.1	uncharacterized protein LOC109067213	109067213
LOC109063187	3.94223	1.48773	2.31194	164.909	93.6215	92.3041	4.84e-22	5.47343	3.07e-23	98.6102	44.4291	21.3155	XP_018935819.1	XM_019080274.2	C-X-C chemokine receptor type 2-like	109063187
kynu	0	2.97547	0	40.8346	32.3217	55.9419	1.24e-10	5.47101	2.2e-11	44.7838	44.3545	9.9083	XP_042613540.1	XM_042757606.1	kynureninase	109082123
LOC109088757	1.31408	1.48773	3.85324	157.056	14.489	120.275	1.54e-08	5.46755	3.46e-09	34.9038	44.2482	7.81174	XP_042595874.1	XM_042739940.1	protein sel-1 homolog 3	109088757
sting1	1.31408	0.743867	0	48.6874	5.57271	40.5579	3.75e-06	5.46708	1.16e-06	23.6497	44.2337	5.4263	XP_042626590.1	XM_042770656.1	stimulator of interferon genes protein	109097113
LOC109085593	53.2201	63.9726	44.6975	3326.45	1758.75	2075.44	5.25e-49	5.46615	3.8e-51	226.312	44.2055	48.2795	XP_018955669.1	XM_019100124.2	arachidonate 5-lipoxygenase-activating protein-like	109085593
LOC109099197	5.91335	2.97547	6.16518	293.695	98.0796	275.514	7.62e-20	5.46353	5.84e-21	88.226	44.1253	19.118	XP_042606490.1	XM_042750556.1	antiviral innate immune response receptor RIG-I-like	109099197
si:ch73-281k2.5	1.97112	5.20707	5.39453	323.536	111.454	113.282	1.62e-16	5.46146	1.65e-17	72.5247	44.0619	15.7901	XP_042584876.1	XM_042728942.1	neurogenic locus notch homolog protein 1 isoform X2	122138118
LOC109092611	0.657039	0	0	18.8467	4.45816	11.1884	0.000265999	5.45676	0.000111514	14.931	43.9186	3.57512
LOC109055280	13.7978	10.4141	6.16518	378.505	610.769	352.434	1.1e-36	5.45308	2.17e-38	167.862	43.8068	35.9604	XP_042611192.1	XM_042755258.1	uncharacterized protein LOC109055280	109055280
si:ch211-260p9.3	40.7364	58.0216	43.9269	2197.22	1618.31	2419.49	4.86e-68	5.45095	7.45e-71	316.733	43.7421	67.3136	XP_042631408.1	XM_042775474.1	1-phosphatidylinositol 4,5-bisphosphate phosphodiesterase gamma-2 isoform X2	109109914
lgals17	46.6497	24.5476	112.514	2775.18	2193.42	3053.03	9.12e-23	5.45052	5.48e-24	102.025	43.7291	22.0398	XP_042595238.1	XM_042739304.1	galectin 17	122139800
LOC109049703	36.1371	31.9863	17.7249	1336.55	1260.55	1160.79	9e-65	5.44389	1.64e-67	301.396	43.5285	64.0457	XP_042607638.1	XM_042751704.1	B-cell receptor CD22-like isoform X2	109049703
tnfrsf1a	26.9386	19.3405	16.1836	1204.62	560.614	966.396	1.62e-37	5.44309	2.99e-39	171.803	43.5043	36.7898	XP_042628165.1	XM_042772231.1	tumor necrosis factor receptor superfamily member 1A	109050263
LOC109051299	5.25631	0.743867	3.85324	147.633	152.692	135.659	3.44e-31	5.44288	1.09e-32	141.769	43.4979	30.4632	XP_042571149.1	XM_042715215.1	phospholipase A2 group XV-like isoform X1	109051299
LOC109085914	0.657039	2.97547	1.54129	114.651	33.4362	74.123	1.89e-12	5.44143	2.8e-13	53.3461	43.4545	11.7236
LOC109084362	16.426	21.5721	13.8716	870.091	668.725	716.056	3.7e-68	5.44089	5.53e-71	317.329	43.4382	67.4318	XP_042611984.1	XM_042756050.1	protein spinster homolog 3-like isoform X1	109084362
LOC109052695	0	2.2316	1.54129	58.1108	46.8107	53.1448	2.07e-15	5.43991	2.34e-16	67.2889	43.4087	14.685	XP_018925653.1	XM_019070108.2	DNA damage-regulated autophagy modulator protein 1-like	109052695
LOC109063196	7.88446	5.20707	5.39453	336.1	135.974	334.253	2.03e-24	5.4345	1.06e-25	109.836	43.2462	23.6931	XP_018935829.1	XM_019080284.2	uridine phosphorylase 1-like	109063196
LOC109055061	18.3971	9.67027	3.85324	686.335	334.362	377.608	1.39e-22	5.4337	8.44e-24	101.17	43.2221	21.8582	XP_042620967.1	XM_042765033.1	large neutral amino acids transporter small subunit 4-like isoform X2	109055061
nrbp2a	6.57039	8.9264	3.85324	325.106	186.128	327.26	1.76e-32	5.43025	5.09e-34	147.861	43.119	31.7535	XP_042574440.1	XM_042718506.1	nuclear receptor-binding protein 2 isoform X1	109047820
mmp13a	413.277	678.407	315.195	26566	17916.3	16020.4	8.75e-40	5.42642	1.36e-41	182.532	43.0047	39.058	XP_042588945.1	XM_042733011.1	collagenase 3a	109060460
LOC122135520	8.5415	8.9264	3.08259	442.898	177.212	271.318	8.89e-24	5.42493	4.93e-25	106.799	42.9603	23.051	XP_042570906.1	XM_042714972.1	unconventional myosin-IXAb-like	122135520
LOC109054357	7.88446	8.9264	13.8716	419.34	375.6	509.071	7.7e-53	5.4206	4.2e-55	244.458	42.8314	52.1138	XP_042610707.1	XM_042754773.1	guanylate-binding protein 1-like	109054357
LOC109060594	0.657039	0	0	14.1351	6.68725	12.5869	0.000130385	5.41632	5.18e-05	16.3797	42.7047	3.88477	XP_042569901.1	XM_042713967.1	myosin-7-like	109060594
LOC109062223	2.62815	1.48773	2.31194	86.3809	90.2778	99.2969	1.01e-25	5.41407	4.7e-27	116.021	42.638	24.9966	XP_042633740.1	XM_042777806.1	sodium/bile acid cotransporter-like	109062223
LOC109058520	2.62815	3.71933	0.770647	117.792	88.0488	100.695	5.87e-25	5.41135	2.94e-26	112.387	42.5577	24.2317	XP_018931259.1	XM_019075714.2	2-hydroxyacylsphingosine 1-beta-galactosyltransferase	109058520
LOC109064279	4.59927	6.6948	3.85324	306.259	142.661	195.797	5.74e-27	5.40859	2.45e-28	121.881	42.4763	26.241	XP_042573173.1	XM_042717239.1	B-cell receptor CD22-like isoform X1	109064279
ppdpfa	3.28519	31.2424	16.9542	893.649	844.822	432.151	1.1e-15	5.40609	1.21e-16	68.5862	42.4028	14.9597	XP_018964528.1	XM_019108983.2	pancreatic progenitor cell differentiation and proliferation factor A	109095285
LOC109091415	1.97112	5.20707	4.62388	180.615	135.974	176.217	3.26e-33	5.40598	8.71e-35	151.367	42.3997	32.4862	XP_018960717.1	XM_019105172.2	probable G-protein coupled receptor 160	109091415
metrnla	1.31408	0	0	28.2701	11.1454	20.9782	1.96e-06	5.40264	5.81e-07	24.9729	42.3015	5.70845	XP_018938574.1	XM_019083029.2	meteorin-like protein	109066046
LOC109056383	6.57039	11.158	6.93582	438.187	344.393	254.536	5.96e-39	5.39848	9.77e-41	178.606	42.1798	38.2249	XP_042584362.1	XM_042728428.1	cytochrome P450 7A1	109056383
LOC109045190	61.7616	52.8145	48.5508	2844.29	1256.09	2788.7	2.09e-38	5.39839	3.55e-40	176.041	42.1773	37.6797	XP_042634856.1	XM_042778922.1	FYN-binding protein 1-like isoform X2	109045190
LOC109092277	5.91335	5.20707	5.39453	323.536	85.8197	289.499	6.12e-18	5.39788	5.51e-19	79.2367	42.1623	17.213	XP_018961571.1	XM_019106026.2	prostaglandin E2 receptor EP1 subtype-like	109092277
LOC122137499	1.31408	1.48773	0	40.8346	25.6344	54.5433	4.32e-11	5.39437	7.3e-12	46.9457	42.0598	10.3645	XP_042580880.1	XM_042724946.1	neurogranin-like	122137499
LOC109102016	1.31408	0	1.54129	72.2458	14.489	34.9637	6.1e-08	5.39409	1.48e-08	32.0798	42.0518	7.21467	XP_042595898.1	XM_042739964.1	roundabout homolog 1-like isoform X9	109102016
slc17a9a	5.91335	4.4632	5.39453	295.266	157.15	213.978	7.53e-32	5.3928	2.25e-33	144.903	42.0141	31.123	XP_042585592.1	XM_042729658.1	solute carrier family 17 member 9	109095296
LOC109077200	1.97112	0	0	7.85281	16.7181	62.9346	2.93e-05	5.38646	1.04e-05	19.4414	41.8297	4.53293	XP_018948347.1	XM_019092802.2	histone H4	109077200
LOC109072630	138.635	177.04	98.6428	7936.05	6387.44	2999.88	2.21e-31	5.38554	6.88e-33	142.689	41.8033	30.6549	XP_042620264.1	XM_042764330.1	dipeptidyl peptidase 4-like	109072630
fybb	17.74	17.1089	23.8901	1022.44	488.169	938.425	6.33e-38	5.38361	1.11e-39	173.769	41.7474	37.1986	XP_042603815.1	XM_042747881.1	FYN-binding protein 1 isoform X2	109090636
LOC109072590	3.28519	10.4141	2.31194	259.143	131.516	275.514	2.16e-20	5.38321	1.59e-21	90.8053	41.7356	19.665	XP_018944365.2	XM_019088820.2	interferon-induced helicase C domain-containing protein 1-like	109072590
LOC109068043	13.1408	8.9264	1.54129	375.364	439.129	181.811	2.89e-18	5.38071	2.52e-19	80.7845	41.6634	17.5392	XP_042591211.1	XM_042735277.1	ankyrin repeat domain-containing protein 22-like	109068043
LOC122144357	0.657039	0	0	20.4173	1.11454	11.1884	0.00199116	5.38005	0.000978853	10.8671	41.6445	2.70089
LOC109048189	13.7978	9.67027	6.16518	570.114	314.301	359.427	1.59e-34	5.37515	3.83e-36	157.575	41.5031	33.7995	XP_018921421.1	XM_019065876.2	magnesium-dependent phosphatase 1-like	109048189
LOC109080751	22.9964	11.158	4.62388	755.44	306.499	562.216	9.05e-20	5.37213	6.99e-21	87.8686	41.4164	19.0432	XP_042606884.1	XM_042750950.1	polyubiquitin-like isoform X1	109080751
LOC109100935	34.823	39.4249	55.4866	1956.92	1098.94	2297.81	4.26e-40	5.36945	6.45e-42	184.013	41.3394	39.371	XP_042624520.1	XM_042768586.1	creatine kinase, testis isozyme-like isoform X1	109100935
LOC109076801	0.657039	0.743867	0	29.8407	10.0309	19.5797	1.91e-06	5.36029	5.65e-07	25.0269	41.0778	5.71993	XP_042590204.1	XM_042734270.1	interleukin-10	109076801
LOC122145653	11.1697	13.3896	8.47712	507.291	459.191	392.992	2.61e-59	5.35953	7.91e-62	275.307	41.0563	58.583	XP_042616383.1	XM_042760449.1	lymphocyte-specific protein 1-like isoform X1	122145653
hpse	2.62815	7.43867	8.47712	342.382	74.6743	335.651	7.37e-14	5.35516	9.62e-15	59.9733	40.9321	13.1324	XP_042603812.1	XM_042747878.1	heparanase	109046365
LOC109106925	0	0	0.770647	14.1351	6.68725	11.1884	0.000198013	5.35435	8.12e-05	15.5299	40.9091	3.70331	XP_018975745.1	XM_019120200.2	PCNA-associated factor-like	109106925
acta2	0.657039	0	0	7.85281	11.1454	12.5869	0.000148399	5.351	5.96e-05	16.1144	40.8143	3.82857	XP_018968551.1	XM_019113006.2	actin, aortic smooth muscle	109099485
LOC109052610	61.7616	76.6183	66.2756	3617	1894.72	2832.06	3.58e-53	5.3498	1.86e-55	246.073	40.7802	52.4462	XP_042624578.1	XM_042768644.1	LOW QUALITY PROTEIN: polyunsaturated fatty acid 5-lipoxygenase-like	109052610
LOC109069901	0	0.743867	0	12.5645	6.68725	12.5869	0.000192827	5.34824	7.89e-05	15.5851	40.7362	3.71483	XP_042568549.1	XM_042712615.1	FERM domain-containing protein 4B-like isoform X2	109069901
naa80	3.28519	12.6457	6.16518	288.983	280.864	317.47	3.25e-37	5.34578	6.14e-39	170.372	40.6669	36.4876	XP_018978728.1	XM_019123183.2	hyaluronidase-3	109110147
LOC122139577	25.6245	34.9617	13.8716	1118.24	929.527	985.976	2.69e-50	5.34492	1.78e-52	232.406	40.6427	49.5704	XP_042593784.1	XM_042737850.1	glutamine amidotransferase-like class 1 domain-containing protein 3A, mitochondrial	122139577
LOC109061977	39.4223	42.4004	20.0368	1523.44	1083.33	1539.8	1.45e-47	5.34253	1.17e-49	219.486	40.5752	46.8388	XP_042612240.1	XM_042756306.1	ancylostoma secreted protein-like isoform X2	109061977
odc1	419.191	636.006	258.937	24992.3	13985.3	14209.2	5.64e-32	5.33877	1.67e-33	145.496	40.4697	31.249	XP_042598820.1	XM_042742886.1	ornithine decarboxylase isoform X3	109107695
LOC109090144	1.31408	1.48773	3.08259	163.338	54.6125	18.1811	2.2e-08	5.33728	5.04e-09	34.1728	40.428	7.65746
LOC109054179	105.126	65.4603	100.955	4446.26	3868.57	2661.44	8.37e-53	5.33611	4.6e-55	244.275	40.3952	52.0773	XP_042582278.1	XM_042726344.1	heat shock 70 kDa protein-like	109054179
LOC109101251	2.62815	0	0.770647	61.2519	37.8944	44.7535	9.15e-13	5.33242	1.32e-13	54.8226	40.292	12.0385	XP_042599850.1	XM_042743916.1	2-oxoglutarate-dependent dioxygenase htyE-like	109101251
LOC109094254	2.62815	3.71933	4.62388	158.627	47.9253	232.159	1.08e-13	5.32881	1.44e-14	59.1852	40.1914	12.965	XP_018963494.1	XM_019107949.2	mucin-6	109094254
LOC109056835	18.3971	17.8528	16.1836	1006.73	588.478	509.071	6.35e-40	5.3239	9.71e-42	183.197	40.0547	39.1975	XP_042569080.1	XM_042713146.1	carbonic anhydrase 6-like	109056835
LOC109085500	4.59927	8.18254	4.62388	183.756	177.212	330.057	6.67e-28	5.31567	2.67e-29	126.28	39.8268	27.1761	XP_018955585.2	XM_019100040.2	caspase recruitment domain-containing protein 9-like	109085500
triob	6.57039	2.97547	3.08259	139.78	70.2161	299.289	2.57e-14	5.31432	3.22e-15	62.1244	39.7896	13.5895	XP_042596439.1	XM_042740505.1	LOW QUALITY PROTEIN: triple functional domain protein	109106390
si:ch211-152p11.4	42.7075	37.1933	37.7617	1901.95	1214.85	1570.57	8.35e-68	5.31349	1.32e-70	315.601	39.7669	67.0783	XP_042632699.1	XM_042776765.1	regulator of G-protein signaling 1	109063824
LOC109054878	0	0	0.770647	18.8467	1.11454	11.1884	0.0025524	5.30885	0.00128311	10.3667	39.6391	2.59305	XP_042621354.1	XM_042765420.1	alpha-2B adrenergic receptor	109054878
LOC109056839	60.4475	57.2777	53.1746	2640.11	2226.85	1913.21	1.07e-88	5.30852	2.6e-92	415.279	39.6299	87.9693	XP_018929573.1	XM_019074028.2	polypeptide N-acetylgalactosaminyltransferase 6-like	109056839
LOC109108741	260.844	293.827	201.91	13128.3	7208.85	9651.38	1.12e-53	5.30839	5.59e-56	248.474	39.6264	52.9491	XP_018977393.1	XM_019121848.2	2',3'-cyclic-nucleotide 3'-phosphodiesterase	109108741
LOC109073636	1.97112	3.71933	6.16518	163.338	113.683	184.608	6.97e-27	5.30774	3.01e-28	121.475	39.6086	26.157	XP_018945270.2	XM_019089725.2	TRAF-interacting protein with FHA domain-containing protein A-like	109073636
LOC109102456	0	0.743867	0	12.5645	4.45816	13.9855	0.000435248	5.30694	0.000189252	13.9349	39.5866	3.36126	XP_042613313.1	XM_042757379.1	butyrophilin-like protein 8	109102456
LOC109086769	23.6534	24.5476	19.2662	1138.66	373.371	1142.61	5.79e-25	5.29604	2.9e-26	112.413	39.2885	24.237	XP_042567070.1	XM_042711136.1	LIM domain kinase 1-like	109086769
LOC109065342	70.3031	55.79	43.9269	3266.77	1413.24	1985.94	6.75e-36	5.29016	1.42e-37	164.121	39.1288	35.1705	XP_042586167.1	XM_042730233.1	AT-rich interactive domain-containing protein 5A-like isoform X1	109065342
LOC109076510	16.426	14.8773	14.6423	923.49	310.957	566.412	6.51e-27	5.28936	2.8e-28	121.616	39.1072	26.1863	XP_042570902.1	XM_042714968.1	unconventional myosin-IXAb-like isoform X1	109076510
LOC109065787	34.823	54.3023	36.9911	2091.99	1338.56	1496.45	1.8e-54	5.28931	8.37e-57	252.256	39.1059	53.7444	XP_018938337.1	XM_019082792.2	CD9 antigen isoform X1	109065787
LOC109111890	0	0	0.770647	14.1351	1.11454	15.384	0.0024873	5.28762	0.00124717	10.4191	39.0599	2.60427	XP_018980430.2	XM_019124885.2	C3a anaphylatoxin chemotactic receptor-like	109111890
LOC109053760	241.133	171.833	193.432	10313.9	8071.51	5251.55	2.77e-49	5.28392	1.96e-51	227.632	38.96	48.5575	XP_042602552.1	XM_042746618.1	cyclic AMP-dependent transcription factor ATF-3-like	109053760
LOC109052003	40.7364	40.9127	23.8901	1625.53	1246.06	1246.11	8.52e-61	5.28095	2.44e-63	282.239	38.8797	60.0698	XP_018925021.1	XM_019069476.2	myeloperoxidase-like isoform X1	109052003
LOC109099495	1.31408	1.48773	1.54129	48.6874	55.7271	62.9346	4.73e-17	5.27486	4.62e-18	75.0387	38.716	16.3251	XP_018968557.2	XM_019113012.2	cholesterol 25-hydroxylase-like protein	109099495
LOC109073378	0	0.743867	0.770647	21.9879	18.9472	15.384	5.51e-07	5.27476	1.52e-07	27.5683	38.7133	6.259	XP_042591937.1	XM_042736003.1	B-cell receptor CD22-like	109073378
LOC122145103	4.59927	0	1.54129	136.639	42.3526	67.1303	9.07e-11	5.27407	1.59e-11	45.4189	38.6949	10.0426	XP_042613090.1	XM_042757156.1	butyrophilin-like protein 2	122145103
LOC109058158	19.7112	25.2915	16.9542	1027.15	703.276	668.506	1.59e-52	5.27388	8.99e-55	242.94	38.6897	51.7987	XP_042624176.1	XM_042768242.1	polymeric immunoglobulin receptor-like	109058158
LOC109055847	0	0.743867	3.08259	61.2519	35.6653	44.7535	9.87e-12	5.27042	1.57e-12	49.9642	38.597	11.0056	XP_018928572.1	XM_019073027.2	nuclear protein 1-like	109055847
LOC109051028	7.88446	9.67027	13.8716	474.31	351.08	377.608	4.66e-50	5.26903	3.13e-52	231.286	38.56	49.3315	XP_042574714.1	XM_042718780.1	tripartite motif-containing protein 16-like	109051028
c4	0	0.743867	0.770647	14.1351	10.0309	32.1666	7.52e-06	5.26797	2.42e-06	22.2306	38.5315	5.12366	XP_042627338.1	XM_042771404.1	complement C4	109061229
LOC109046106	1.31408	2.2316	1.54129	80.0986	71.3306	43.355	2.24e-16	5.26784	2.32e-17	71.8519	38.5281	15.6489	XP_042567030.1	XM_042711096.1	protein POF1B-like	109046106
LOC109093469	36.7942	30.4985	16.9542	1562.71	462.535	1230.72	7.43e-22	5.26761	4.81e-23	97.725	38.5219	21.129	XP_042583839.1	XM_042727905.1	CCAAT/enhancer-binding protein alpha-like	109093469
LOC109074872	0.657039	0.743867	0.770647	28.2701	32.3217	22.3768	1.19e-09	5.26467	2.36e-10	40.1405	38.4436	8.92336	XP_042586545.1	XM_042730611.1	mitogen-activated protein kinase kinase kinase 20-like	109074872
LOC109058642	111.697	46.1197	77.8354	4370.87	1589.34	3110.37	3.71e-25	5.26445	1.82e-26	113.34	38.4376	24.4309	XP_042582917.1	XM_042726983.1	LOW QUALITY PROTEIN: interferon-induced very large GTPase 1-like	109058642
LOC109078443	1.31408	1.48773	0.770647	45.5463	42.3526	50.3477	8.95e-15	5.26266	1.08e-15	64.2825	38.39	14.0483	XP_042596042.1	XM_042740108.1	interleukin-1 receptor accessory protein-like	109078443
LOC109063905	5.25631	8.9264	6.93582	320.395	127.058	360.825	9.92e-22	5.26247	6.49e-23	97.1315	38.3851	21.0037	XP_018936460.2	XM_019080915.2	E3 ubiquitin-protein ligase TRIM21-like	109063905
LOC109062151	36.7942	8.18254	33.1378	1027.15	993.056	985.976	6.87e-27	5.26224	2.96e-28	121.504	38.3787	26.1629	XP_042577510.1	XM_042721576.1	zinc-binding protein A33-like	109062151
LOC109106107	12.4837	20.0844	10.7891	791.563	406.808	465.716	1.31e-33	5.26218	3.43e-35	153.218	38.3773	32.8816	XP_018974976.1	XM_019119431.2	calcium homeostasis modulator protein 5-like	109106107
LOC109106919	9.19854	14.1335	13.101	664.347	331.019	392.992	5.92e-34	5.25683	1.49e-35	154.877	38.2353	33.2277	XP_042576885.1	XM_042720951.1	neural cell adhesion molecule L1-like isoform X1	109106919
LOC109080039	3.94223	2.2316	18.4955	367.511	249.657	311.876	1.57e-16	5.25205	1.59e-17	72.5934	38.1088	15.8044	XP_042575080.1	XM_042719146.1	tripartite motif-containing protein 16-like	109080039
LOC109100822	11.1697	31.9863	10.0184	983.171	726.681	300.688	2.75e-17	5.24316	2.64e-18	76.1412	37.8746	16.56	XP_018969802.1	XM_019114257.2	homeobox protein MSH-C-like	109100822
LOC109061376	8.5415	6.6948	7.70647	229.302	317.644	318.869	8.31e-45	5.23538	8.46e-47	206.382	37.6709	44.0804	XP_042617537.1	XM_042761603.1	4-galactosyl-N-acetylglucosaminide 3-alpha-L-fucosyltransferase 9-like	109061376
LOC109102441	1.31408	2.97547	4.62388	128.786	96.9651	102.094	5.73e-25	5.23077	2.87e-26	112.436	37.5507	24.2419	XP_042594013.1	XM_042738079.1	protein NipSnap homolog 3A-like isoform X1	109102441
LOC109090787	25.6245	13.3896	27.7433	939.196	708.848	858.708	1.92e-52	5.22818	1.09e-54	242.548	37.4835	51.7175	XP_042612514.1	XM_042756580.1	ras-GEF domain-containing family member 1B-A-like isoform X2	109090787
LOC109104475	32.1949	24.5476	9.24776	929.772	822.531	720.252	3.06e-34	5.21681	7.53e-36	156.233	37.189	33.5141	XP_018973325.1	XM_019117780.2	G-protein coupled receptor 4-like	109104475
cxcr3.3	25.6245	19.3405	33.9085	1218.76	575.103	1135.62	3.3e-34	5.21566	8.14e-36	156.079	37.1594	33.4811	XP_018974679.1	XM_019119134.2	C-X-C chemokine receptor type 3.3	109105846
LOC109067105	40.7364	25.2915	11.5597	1146.51	728.91	1015.35	4.63e-29	5.20946	1.7e-30	131.747	37.0001	28.3345	XP_042573702.1	XM_042717768.1	sialoadhesin-like isoform X2	109067105
LOC109056497	164.917	166.626	128.698	7012.56	3963.31	6027.74	1.29e-56	5.20649	5.02e-59	262.447	36.9241	55.8886	XP_042623174.1	XM_042767240.1	ankyrin-3-like isoform X7	109056497
LOC109048769	21.6823	26.0353	16.9542	940.766	609.654	841.926	1.15e-53	5.20633	5.74e-56	248.42	36.9201	52.9407	XP_042613618.1	XM_042757684.1	ras and Rab interactor 2-like isoform X1	109048769
LOC122137922	1.31408	5.20707	0.770647	94.2337	93.6215	78.3187	6.29e-20	5.20251	4.78e-21	88.6205	36.8224	19.2016	XP_042582967.1	XM_042727033.1	cytidine deaminase-like	122137922
LOC122144977	0.657039	1.48773	0.770647	61.2519	11.1454	34.9637	1.87e-07	5.20202	4.83e-08	29.7819	36.8098	6.72767
LOC109102487	27.5956	38.6811	18.4955	1306.71	1134.6	668.506	4.2e-35	5.19587	9.52e-37	160.343	36.6532	34.3764
LOC109102884	9.85558	11.9019	5.39453	422.481	324.332	253.137	1.77e-36	5.19506	3.56e-38	166.875	36.6327	35.7526	XP_042593887.1	XM_042737953.1	LRRN4 C-terminal-like protein	109102884
scinlb	398.165	569.802	268.956	19409	12194.2	13712.8	1.36e-40	5.19505	1.94e-42	186.4	36.6324	39.8659	XP_042575177.1	XM_042719243.1	scinderin like b	109099687
LOC109063448	19.7112	54.3023	23.8901	1570.56	730.025	1262.89	8.59e-25	5.18815	4.37e-26	111.603	36.4576	24.0659	XP_018936069.1	XM_019080524.2	high affinity immunoglobulin epsilon receptor subunit gamma-like	109063448
LOC109048006	101.841	66.948	41.6149	3590.3	2463.14	1626.51	9.64e-29	5.18666	3.64e-30	130.236	36.4201	28.0158	XP_042588850.1	XM_042732916.1	adhesion G-protein coupled receptor G2-like isoform X1	109048006
LOC109101678	13.7978	18.5967	13.101	813.551	368.913	469.912	4.14e-32	5.18197	1.22e-33	146.121	36.3019	31.3826	XP_018970622.1	XM_019115077.2	CCAAT/enhancer-binding protein beta-like	109101678
LOC109087266	14.4548	16.3651	4.62388	535.561	316.53	436.347	7.82e-30	5.17288	2.73e-31	135.377	36.0738	29.1065
LOC109077194	10.5126	0	3.08259	193.179	108.111	201.391	1.51e-12	5.17277	2.23e-13	53.7951	36.0711	11.8197	XP_042598874.1	XM_042742940.1	connector enhancer of kinase suppressor of ras 3-like isoform X1	109077194
LOC109082803	9.85558	9.67027	4.62388	389.499	335.477	151.043	7.68e-23	5.17171	4.59e-24	102.376	36.0447	22.1149	XP_042598323.1	XM_042742389.1	CNK3/IPCEF1 fusion protein-like	109082803
LOC122140069	0.657039	0	1.54129	31.4112	12.26	34.9637	2.98e-07	5.16981	7.95e-08	28.818	35.997	6.52518
LOC109047725	42.7075	17.8528	47.7801	1476.33	841.479	1581.76	3.69e-29	5.16836	1.35e-30	132.209	35.961	28.4331
LOC109109076	28.9097	35.7056	26.9726	1174.78	995.285	1121.64	3.81e-85	5.1675	1.08e-88	398.664	35.9395	84.4196	XP_042631074.1	XM_042775140.1	nucleobindin-2-like	109109076
LOC109057485	53.2201	38.6811	59.3398	2483.06	805.813	2143.97	8.41e-26	5.16626	3.89e-27	116.398	35.9085	25.0751	XP_042573844.1	XM_042717910.1	receptor-interacting serine/threonine-protein kinase 2-like	109057485
LOC109101232	15.1119	19.3405	16.1836	766.434	446.931	594.383	1.13e-46	5.15862	1e-48	215.215	35.719	45.9465	XP_042602739.1	XM_042746805.1	ras-related protein Rab-32-like	109101232
LOC109053808	4.59927	1.48773	5.39453	161.768	103.652	145.449	1.93e-25	5.15383	9.21e-27	114.688	35.6006	24.7142	XP_042596792.1	XM_042740858.1	uncharacterized protein LOC109053808 isoform X3	109053808
LOC109104646	20.3682	10.4141	3.08259	595.243	190.587	430.753	8.16e-15	5.15097	9.78e-16	64.4734	35.53	14.0885	XP_042588063.1	XM_042732129.1	nuclear factor interleukin-3-regulated protein	109104646
mki67	3.28519	5.95093	9.24776	133.498	141.547	374.811	1.05e-16	5.15087	1.05e-17	73.4142	35.5275	15.9791	XP_042591043.1	XM_042735109.1	proliferation marker protein Ki-67	109053985
LOC109062288	27.5956	38.6811	23.8901	1531.3	874.915	795.773	2.22e-37	5.14977	4.13e-39	171.158	35.5006	36.6538	XP_018934921.1	XM_019079376.2	diamine acetyltransferase 1-like isoform X2	109062288
LOC109094691	38.1082	49.8391	33.9085	1812.43	932.871	1578.96	1.75e-42	5.14863	2.14e-44	195.37	35.4726	41.7574	XP_042633080.1	XM_042777146.1	PR domain zinc finger protein 1-like isoform X1	109094691
LOC109083269	47.9638	46.1197	27.7433	2329.14	1241.6	748.223	2.41e-24	5.14528	1.27e-25	109.478	35.3903	23.6183	XP_042617681.1	XM_042761747.1	sodium- and chloride-dependent creatine transporter 1 isoform X2	109083269
LOC122148056	0.657039	0	1.54129	43.9757	17.8327	15.384	6.43e-07	5.14218	1.78e-07	27.2554	35.3143	6.19187	XP_042629219.1	XM_042773285.1	E3 ubiquitin/ISG15 ligase TRIM25-like	122148056
LOC109066172	19.7112	6.6948	4.62388	604.666	305.384	197.195	2.24e-15	5.13917	2.55e-16	67.1252	35.2406	14.65	XP_042573203.1	XM_042717269.1	adhesion G protein-coupled receptor E3-like isoform X2	109066172
LOC109073760	55.8483	40.9127	57.0279	2845.86	1635.03	937.027	2.78e-27	5.13802	1.16e-28	123.367	35.2126	26.5567	XP_042590916.1	XM_042734982.1	pleckstrin homology domain-containing family M member 1-like isoform X1	109073760
LOC109075281	38.1082	30.4985	34.6791	1325.55	790.21	1520.22	8.19e-45	5.13531	8.3e-47	206.419	35.1465	44.0867	XP_042632003.1	XM_042776069.1	fish-egg lectin-like	109075281
LOC109080780	7.88446	11.158	4.62388	364.37	206.19	264.325	2.01e-31	5.13418	6.2e-33	142.894	35.1189	30.697	XP_042582084.1	XM_042726150.1	serine/threonine-protein kinase 35-like	109080780
LOC109094222	1.97112	2.2316	3.08259	111.51	79.1324	62.9346	1.97e-19	5.1297	1.56e-20	86.2883	35.0102	18.7058
steap4	6.57039	2.97547	5.39453	207.314	140.432	180.413	8.03e-32	5.12827	2.41e-33	144.775	34.9754	31.0955	XP_018957142.2	XM_019101597.2	metalloreductase STEAP4	109087388
LOC122141291	9.19854	11.158	12.3304	463.316	247.428	429.354	2.92e-35	5.12756	6.54e-37	161.09	34.9583	34.5351	XP_042604196.1	XM_042748262.1	uncharacterized protein LOC122141291	122141291
LOC109052688	17.74	11.158	23.8901	665.918	411.266	760.81	7.81e-35	5.12268	1.82e-36	159.052	34.8402	34.1074	XP_042596144.1	XM_042740210.1	tripartite motif-containing protein 16-like isoform X1	109052688
LOC109104343	1.31408	0	0	25.129	14.489	9.78983	2.09e-05	5.12016	7.21e-06	20.1367	34.7794	4.68074	XP_042608324.1	XM_042752390.1	leukemia inhibitory factor receptor-like isoform X2	109104343
LOC109066009	103.155	36.4495	138.716	4041.05	2163.32	3462.8	2.93e-22	5.11825	1.82e-23	99.6455	34.7333	21.5328	XP_042576620.1	XM_042720686.1	interferon-induced very large GTPase 1-like	109066009
LOC109050120	0.657039	0	1.54129	28.2701	17.8327	29.3695	4.12e-08	5.11441	9.75e-09	32.8898	34.6411	7.38499	XP_018923331.2	XM_019067786.2	forkhead box protein B2-like	109050120
LOC109058638	1.97112	0.743867	0	26.6995	11.1454	60.1375	1.58e-06	5.1108	4.62e-07	25.4172	34.5544	5.80258	XP_042615679.1	XM_042759745.1	LOW QUALITY PROTEIN: interferon-induced very large GTPase 1-like	109058638
LOC109086666	0.657039	0	0	15.7056	11.1454	0	0.00976	5.11027	0.00553258	7.69657	34.5417	2.01055	XP_042600794.1	XM_042744860.1	uncharacterized protein LOC109086666 isoform X2	109086666
LOC109108885	3712.27	3383.85	7160.85	178508	93292.7	220564	3.43e-27	5.11001	1.44e-28	122.932	34.5357	26.4651
LOC109081796	1.31408	0	3.08259	12.5645	35.6653	102.094	1.52e-06	5.10992	4.45e-07	25.4894	34.5333	5.81768	XP_042611954.1	XM_042756020.1	tripartite motif-containing protein 16-like	109081796
LOC109090039	0	2.97547	5.39453	106.798	67.987	104.891	8.32e-16	5.1094	9.11e-17	69.1541	34.5209	15.08	XP_042631515.1	XM_042775581.1	inosine-5'-monophosphate dehydrogenase 1a-like isoform X1	109090039
LOC109045106	1.31408	2.2316	1.54129	89.522	60.1852	25.1739	4.01e-11	5.10866	6.75e-12	47.0994	34.5032	10.397	XP_042574861.1	XM_042718927.1	AP-1 complex subunit sigma-3-like	109045106
LOC109072273	9.19854	12.6457	2.31194	169.621	189.472	478.303	3.02e-15	5.10841	3.48e-16	66.509	34.4972	14.5202	XP_042611189.1	XM_042755255.1	protein phosphatase 1E-like	109072273
LOC109102626	7.22742	20.0844	6.93582	540.273	171.639	467.115	7.42e-17	5.10791	7.35e-18	74.1198	34.4853	16.1296	XP_018971558.1	XM_019116013.2	endonuclease domain-containing 1 protein-like	109102626
LOC109063513	32.8519	27.5231	25.4314	1311.42	494.856	1159.4	3.79e-29	5.10791	1.39e-30	132.149	34.4852	28.4211	XP_042618670.1	XM_042762736.1	AT-rich interactive domain-containing protein 5A-like	109063513
LOC109098231	7.22742	15.6212	5.39453	472.739	120.37	380.405	2.2e-15	5.10704	2.5e-16	67.1629	34.4645	14.6581	XP_042602669.1	XM_042746735.1	meprin A subunit beta-like isoform X2	109098231
LOC109050063	19.7112	22.316	15.4129	802.557	438.015	737.034	1.3e-40	5.10217	1.84e-42	186.504	34.3485	39.8873	XP_018923285.1	XM_019067740.2	polyunsaturated fatty acid 5-lipoxygenase-like	109050063
lrmda	9.85558	5.95093	6.16518	323.536	240.741	198.594	8.2e-35	5.10211	1.92e-36	158.952	34.3469	34.0863	XP_042624571.1	XM_042768637.1	leucine-rich melanocyte differentiation-associated protein isoform X2	109099323
LOC109095059	1.31408	0	0	7.85281	11.1454	29.3695	8.3e-05	5.10153	3.19e-05	17.3023	34.3331	4.0811	XP_042595401.1	XM_042739467.1	interferon-induced protein 44-like	109095059
LOC109100969	45.3357	29.0108	47.0095	1895.67	821.417	1451.69	2.69e-33	5.10083	7.16e-35	151.757	34.3166	32.5696	XP_018969945.1	XM_019114400.2	interferon-induced protein with tetratricopeptide repeats 1-like	109100969
LOC109056130	34.166	58.0216	37.7617	1721.34	1412.12	1314.63	7.29e-59	5.09964	2.36e-61	273.132	34.2881	58.137	XP_042599110.1	XM_042743176.1	FYVE, RhoGEF and PH domain-containing protein 6-like isoform X2	109056130
LOC122148107	1.97112	1.48773	0.770647	48.6874	33.4362	65.7317	6.14e-13	5.09843	8.72e-14	55.6366	34.2595	12.2119	XP_042629314.1	XM_042773380.1	GTP cyclohydrolase 1-like	122148107
LOC109079004	5.91335	0	2.31194	105.228	53.498	131.463	2.55e-12	5.09794	3.8e-13	52.743	34.2479	11.5932	XP_042624434.1	XM_042768500.1	hydroxycarboxylic acid receptor 2-like	109079004
LOC109053841	9.85558	23.0599	22.3488	849.674	498.2	531.448	2.16e-32	5.09681	6.27e-34	147.445	34.221	31.6656	XP_042576349.1	XM_042720415.1	xylosyltransferase 1-like	109053841
LOC109046387	0.657039	0	0.770647	15.7056	23.4054	9.78983	9.27e-06	5.09656	3.03e-06	21.7998	34.2151	5.03291
LOC109046543	11.1697	6.6948	3.85324	285.842	137.089	324.463	2.06e-21	5.08438	1.39e-22	95.6214	33.9274	20.6867	XP_018919848.1	XM_019064303.2	carboxypeptidase E	109046543
LOC109112007	103.155	122.738	81.6886	5396.45	2833.16	2206.91	4.45e-32	5.08401	1.32e-33	145.969	33.9187	31.3512	XP_018980573.1	XM_019125028.2	CD59 glycoprotein-like	109112007
LOC109110886	0	1.48773	0	20.4173	1.11454	27.9709	0.0015013	5.07438	0.000720392	11.4359	33.693	2.82353
LOC109083177	94.6136	55.0461	105.579	3496.07	1706.36	3398.47	1.15e-32	5.07407	3.24e-34	148.758	33.6859	31.9389	XP_042579565.1	XM_042723631.1	polyubiquitin-like	109083177
LOC109054309	0.657039	1.48773	0.770647	40.8346	23.4054	33.5651	4.24e-10	5.07307	7.97e-11	42.2643	33.6624	9.37288	XP_018927134.1	XM_019071589.2	protein-tyrosine kinase 6-like	109054309
capn5a	33.509	57.2777	26.202	1781.02	1173.61	981.78	1.06e-33	5.07249	2.75e-35	153.662	33.649	32.9745	XP_042600566.1	XM_042744632.1	calpain-5a	109066561
cenpe	1.97112	2.2316	0.770647	39.264	33.4362	96.4998	8.39e-11	5.07232	1.47e-11	45.5773	33.6451	10.0763	XP_042606787.1	XM_042750853.1	LOW QUALITY PROTEIN: centromere-associated protein E	109082763
LOC109084921	1.31408	3.71933	0.770647	37.6935	62.4143	93.7027	9.63e-13	5.07016	1.39e-13	54.7168	33.5947	12.0162	XP_042597321.1	XM_042741387.1	ras-related protein Rab-39B	109084921
eef1db	15.7689	16.3651	3.85324	387.929	343.279	483.897	5.96e-29	5.06479	2.22e-30	131.22	33.4699	28.2245	XP_042602171.1	XM_042746237.1	eukaryotic translation elongation factor 1 delta b (guanine nucleotide exchange protein) isoform X1	109113538
si:ch211-139g16.8	4.59927	4.4632	10.7891	260.713	168.296	227.963	7.82e-30	5.06311	2.73e-31	135.38	33.4309	29.1067	XP_042585978.1	XM_042730044.1	immunoglobulin superfamily member 6 isoform X2	109061080
LOC109095464	19.7112	29.0108	5.39453	797.845	678.756	335.651	1.12e-17	5.06194	1.03e-18	78.0011	33.4037	16.9524	XP_042587485.1	XM_042731551.1	venom prothrombin activator oscutarin-C non-catalytic subunit-like	109095464
LOC109056407	2.62815	0	0.770647	43.9757	35.6653	39.1593	2.26e-11	5.059	3.72e-12	48.2668	33.3358	10.6455	XP_042628600.1	XM_042772666.1	cathepsin K-like	109056407
LOC109079380	1.97112	0	0.770647	26.6995	7.80179	60.1375	8.71e-06	5.05882	2.83e-06	21.929	33.3315	5.06	XP_042610323.1	XM_042754389.1	macrophage-capping protein-like	109079380
LOC109045611	350.202	142.079	935.566	17591.9	11816.4	18133.6	5.78e-15	5.05751	6.84e-16	65.1792	33.3015	14.238	XP_042617107.1	XM_042761173.1	structural maintenance of chromosomes flexible hinge domain-containing protein 1-like isoform X1	109045611
LOC109057327	3.28519	12.6457	2.31194	260.713	108.111	236.355	6.91e-15	5.05628	8.24e-16	64.813	33.2731	14.1604	XP_042582290.1	XM_042726356.1	coenzyme Q-binding protein COQ10 homolog, mitochondrial	109057327
LOC109081925	9.19854	3.71933	0.770647	284.272	131.516	47.5506	3.42e-09	5.05475	7.13e-10	37.9853	33.2377	8.46643	XP_042610329.1	XM_042754395.1	sialoadhesin-like	109081925
LOC122147494	1.31408	1.48773	0	31.4112	35.6653	27.9709	3.41e-10	5.05384	6.35e-11	42.7099	33.2167	9.46706	XP_042626403.1	XM_042770469.1	uncharacterized protein LOC122147494	122147494
LOC122134906	1.97112	3.71933	3.08259	105.228	93.6215	89.507	6.59e-25	5.05337	3.31e-26	112.152	33.206	24.1811
LOC122136335	19.0541	14.1335	15.4129	857.526	278.635	481.1	1.41e-23	5.05147	7.95e-25	105.852	33.1622	22.8516	XP_042575133.1	XM_042719199.1	E3 ubiquitin/ISG15 ligase TRIM25-like	122136335
tdo2b	1.31408	2.2316	3.08259	103.657	53.498	60.1375	9.27e-16	5.05072	1.02e-16	68.9294	33.1451	15.0331	XP_042622578.1	XM_042766644.1	tryptophan 2,3-dioxygenase B	109096201
LOC109073232	13.1408	18.5967	13.8716	535.561	190.587	783.187	1.2e-18	5.04882	1.01e-19	82.5804	33.1014	17.9199	XP_042620904.1	XM_042764970.1	protein mono-ADP-ribosyltransferase PARP14-like	109073232
nudt15	3.94223	0	2.31194	103.657	34.5508	74.123	6.49e-11	5.04784	1.12e-11	46.1104	33.0789	10.1879	XP_042610919.1	XM_042754985.1	nucleotide triphosphate diphosphatase NUDT15 isoform X1	109089029
LOC109105079	11.1697	17.1089	6.93582	507.291	296.468	362.224	7.77e-33	5.04549	2.15e-34	149.577	33.0251	32.1098	XP_042597634.1	XM_042741700.1	transmembrane protein 176A-like	109105079
LOC109095694	3.28519	0.743867	0.770647	39.264	37.8944	86.7099	5.87e-11	5.04334	1.01e-11	46.316	32.9759	10.2312	XP_042595307.1	XM_042739373.1	interferon-induced protein 44-like	109095694
LOC122134145	1.97112	0	0	25.129	11.1454	33.5651	4.35e-06	5.04179	1.36e-06	23.3414	32.9404	5.36146	XP_042617177.1	XM_042761243.1	histone H3-like	122134145
LOC109050804	30.8808	43.1443	35.4498	1443.35	786.866	1371.97	3.53e-43	5.04143	4.07e-45	198.671	32.9324	42.4527	XP_042571716.1	XM_042715782.1	transcription factor PU.1-like isoform X3	109050804
adam8a	154.404	133.896	89.3951	5603.76	4187.33	2636.26	2.71e-36	5.0388	5.52e-38	166.004	32.8723	35.5675	XP_042592850.1	XM_042736916.1	disintegrin and metalloproteinase domain-containing protein 8a	109071042
LOC109102817	24.9675	27.5231	15.4129	1002.02	777.95	450.332	2.16e-31	5.03408	6.71e-33	142.738	32.765	30.6649	XP_042609852.1	XM_042753918.1	butyrophilin-like protein 2 isoform X1	109102817
fut7	37.4512	44.632	29.2846	1514.02	1129.03	1004.16	1.06e-55	5.03163	4.38e-58	258.131	32.7093	54.973	XP_018954084.2	XM_019098539.2	alpha-(1,3)-fucosyltransferase 7	109083795
LOC109091335	0.657039	2.2316	1.54129	69.1047	10.0309	64.3332	2.62e-07	5.02929	6.92e-08	29.0877	32.6563	6.58235	XP_042615139.1	XM_042759205.1	SLIT-ROBO Rho GTPase-activating protein 3	109091335
LOC109057116	21.6823	20.0844	27.7433	901.502	468.107	897.867	5.85e-37	5.02869	1.12e-38	169.169	32.6427	36.2331	XP_042570436.1	XM_042714502.1	fibronectin type III domain-containing protein 3B-like	109057116
LOC109085223	7.22742	9.67027	16.9542	466.457	324.332	303.485	2.72e-34	5.02764	6.66e-36	156.476	32.6191	33.5658	XP_042616279.1	XM_042760345.1	sal-like protein 1 isoform X1	109085223
LOC109090841	1.31408	2.2316	0	58.1108	25.6344	33.5651	1.17e-09	5.02192	2.31e-10	40.1862	32.49	8.93317	XP_042621279.1	XM_042765345.1	APC membrane recruitment protein 2-like	109090841
LOC109106258	3.28519	1.48773	0	95.8042	24.5199	40.5579	2.01e-08	5.01918	4.58e-09	34.3604	32.4283	7.69684	XP_018975183.1	XM_019119638.2	type-1 angiotensin II receptor-like	109106258
LOC122138531	7.22742	5.95093	1.54129	204.173	35.6653	241.949	8.35e-10	5.01649	1.63e-10	40.8673	32.3678	9.07848	XP_042587758.1	XM_042731824.1	C-X-C chemokine receptor type 1-like	122138531
camkk1a	8.5415	14.8773	6.93582	438.187	224.023	320.267	6.77e-29	5.01576	2.54e-30	130.95	32.3515	28.1692	XP_042580090.1	XM_042724156.1	calcium/calmodulin-dependent protein kinase kinase 1	109081713
LOC109055003	7.88446	0.743867	4.62388	138.209	150.463	148.246	3.83e-24	5.01413	2.07e-25	108.521	32.315	23.4171	XP_042584047.1	XM_042728113.1	type-1 angiotensin II receptor-like	109055003
rnf24	9.19854	23.0599	19.2662	915.637	343.279	398.586	3.45e-20	5.01324	2.56e-21	89.8559	32.295	19.4626	XP_018947861.1	XM_019092316.2	RING finger protein 24 isoform X1	109076643
LOC109074380	0.657039	0	3.08259	47.1168	23.4054	47.5506	3.56e-09	5.01243	7.46e-10	37.897	32.2768	8.44821	XP_042629218.1	XM_042773284.1	LOW QUALITY PROTEIN: tripartite motif-containing protein 16-like	109074380
LOC109074379	1.97112	0	1.54129	56.5402	30.0926	29.3695	6.09e-10	5.01126	1.17e-10	41.5163	32.2506	9.2153
LOC109092917	3.28519	1.48773	0.770647	64.393	69.1016	50.3477	3.3e-16	5.01017	3.47e-17	71.0559	32.2264	15.4821	XP_018962177.1	XM_019106632.2	ubiquitin carboxyl-terminal hydrolase isozyme L1-like	109092917
LOC109068239	9.85558	14.1335	11.5597	411.487	353.31	376.209	3.99e-57	5.00935	1.47e-59	264.903	32.2081	56.3994	XP_042609390.1	XM_042753456.1	LOW QUALITY PROTEIN: probable phospholipid-transporting ATPase IM	109068239
LOC122141000	4.59927	8.9264	3.85324	208.885	183.899	165.029	6.85e-34	5.00807	1.74e-35	154.566	32.1795	33.1645	XP_042602517.1	XM_042746583.1	ras-related protein Rab-32-like	122141000
LOC109051923	37.4512	48.3513	45.4682	1746.46	1020.92	1448.9	2.21e-52	5.00683	1.28e-54	242.24	32.1519	51.6552	XP_018924951.1	XM_019069406.2	cathepsin S-like	109051923
LOC109057569	160.974	181.504	123.304	6855.5	4628.69	3482.38	2.82e-43	5.00542	3.21e-45	199.148	32.1205	42.5491	XP_042615470.1	XM_042759536.1	aminopeptidase N-like	109057569
LOC109083172	0	0.743867	4.62388	89.522	8.91633	69.9274	1.37e-05	5.00441	4.6e-06	20.998	32.0979	4.86233	XP_018953542.1	XM_019097997.2	polyubiquitin-like	109083172
LOC109068846	55.8483	29.0108	68.5876	2363.69	1241.6	1311.84	5.01e-29	5.00165	1.84e-30	131.587	32.0365	28.3005	XP_042617759.1	XM_042761825.1	probable E3 ubiquitin-protein ligase HERC4	109068846
LOC109111713	0	1.48773	1.54129	28.2701	23.4054	41.9564	4.85e-09	5.0016	1.03e-09	37.2688	32.0355	8.31457	XP_042574616.1	XM_042718682.1	matrix metalloproteinase-14-like	109111713
sh3pxd2ab	9.19854	17.1089	9.24776	441.328	445.816	247.543	8.18e-31	5.00059	2.67e-32	139.994	32.0131	30.0872	XP_042598032.1	XM_042742098.1	SH3 and PX domain-containing protein 2A isoform X3	109106930
LOC109088508	24.9675	22.316	16.1836	768.005	717.765	551.028	1.51e-55	4.99758	6.39e-58	257.38	31.9463	54.8217	XP_042627205.1	XM_042771271.1	protein NLRC3-like	109088508
prune2	1.31408	1.48773	2.31194	58.1108	30.0926	74.123	3.08e-12	4.9961	4.64e-13	52.3537	31.9137	11.5114	XP_042580942.1	XM_042725008.1	protein prune homolog 2	109049380
LOC109084524	174.115	144.31	116.368	6089.07	3887.52	3900.55	2.53e-52	4.99471	1.47e-54	241.961	31.8829	51.5975	XP_042597102.1	XM_042741168.1	cathepsin S-like	109084524
LOC122134444	22.3393	23.0599	16.1836	827.686	497.085	641.933	4.82e-46	4.99208	4.56e-48	212.195	31.8248	45.3165	XP_042568828.1	XM_042712894.1	regulator of G-protein signaling 17-like	122134444
LOC122134867	1.31408	0.743867	11.5597	191.608	39.0089	199.992	0.000957109	4.99144	0.000442644	12.343	31.8107	3.01904	XP_042567772.1	XM_042711838.1	uncharacterized protein LOC122134867	122134867
LOC109060455	22.3393	11.9019	22.3488	785.281	465.878	553.825	4.87e-38	4.99108	8.49e-40	174.306	31.8029	37.312	XP_042621881.1	XM_042765947.1	LOW QUALITY PROTEIN: bactericidal permeability-increasing protein	109060455
LOC109058861	3.94223	2.97547	12.3304	223.02	131.516	250.34	2.62e-19	4.9902	2.08e-20	85.7091	31.7834	18.5824	XP_042599642.1	XM_042743708.1	E3 ubiquitin-protein ligase TRIM16-like	109058861
LOC109105356	1.97112	1.48773	0	45.5463	27.8635	40.5579	9.46e-11	4.99003	1.66e-11	45.3311	31.7795	10.024	XP_042597319.1	XM_042741385.1	discoidin, CUB and LCCL domain-containing protein 1-like	109105356
ugp2a	41.3934	46.1197	38.5324	1608.25	1033.18	1364.98	1.82e-61	4.98928	4.85e-64	285.461	31.7631	60.7401	XP_042617957.1	XM_042762023.1	UDP-glucose pyrophosphorylase 2a	109106375
LOC109051547	1.97112	3.71933	1.54129	109.939	43.4671	76.9201	2.79e-14	4.98906	3.5e-15	61.9615	31.7583	13.5542	XP_042608968.1	XM_042753034.1	mitochondrial glutamate carrier 1-like	109051547
LOC109112075	0	2.2316	2.31194	36.1229	25.6344	78.3187	7.64e-09	4.98895	1.66e-09	36.3335	31.7557	8.117	XP_042606221.1	XM_042750287.1	targeting protein for Xklp2-like isoform X2	109112075
LOC109103892	28.2527	29.0108	33.1378	1168.5	931.756	766.404	1.07e-59	4.98834	3.2e-62	277.114	31.7424	58.9709	XP_018972791.1	XM_019117246.2	synapse differentiation-inducing gene protein 1-like	109103892
LOC109056426	50.592	78.106	55.4866	2654.25	1360.85	1827.9	2.73e-40	4.98823	4.06e-42	184.931	31.74	39.5632	XP_042628602.1	XM_042772668.1	cathepsin S-like	109056426
LOC109095382	1.97112	2.2316	0	65.9636	31.2072	39.1593	8.83e-11	4.98184	1.55e-11	45.4728	31.5998	10.054	XP_042618272.1	XM_042762338.1	semaphorin-3G-like isoform X2	109095382
LOC122138496	132.065	116.043	93.2483	4832.62	2401.84	3559.3	4.75e-43	4.98131	5.55e-45	198.056	31.5881	42.3231	XP_042587293.1	XM_042731359.1	metalloproteinase inhibitor 2-like	122138496
LOC109103992	45.9927	43.1443	43.1562	2041.73	1165.81	971.99	1.93e-38	4.98035	3.26e-40	176.21	31.5671	37.7144	XP_018972885.1	XM_019117340.2	C-X-C chemokine receptor type 3-like	109103992
LOC109050074	22.3393	19.3405	24.6607	998.877	462.535	627.948	1.72e-34	4.97591	4.19e-36	157.399	31.47	33.7633	XP_018923297.2	XM_019067752.2	LOW QUALITY PROTEIN: solute carrier family 22 member 17-like	109050074
LOC109113451	10.5126	11.9019	8.47712	463.316	240.741	269.92	9.33e-31	4.9739	3.06e-32	139.726	31.4262	30.0301	XP_018981794.1	XM_019126249.2	suppressor of cytokine signaling 1-like	109113451
LOC122140763	7.88446	2.2316	1.54129	171.191	59.0707	145.449	5.72e-13	4.97194	8.08e-14	55.7859	31.3837	12.2425	XP_042601594.1	XM_042745660.1	CD209 antigen-like protein C	122140763
LOC122135397	8.5415	9.67027	6.16518	497.868	37.8944	230.76	3.07e-09	4.97076	6.37e-10	38.206	31.3579	8.5132	XP_042570546.1	XM_042714612.1	carbonic anhydrase 2-like	122135397
LOC109111006	15.1119	33.474	25.4314	954.901	591.821	763.607	1.02e-37	4.97024	1.84e-39	172.773	31.3466	36.99	XP_042581075.1	XM_042725141.1	inositol polyphosphate 5-phosphatase K-like	109111006
LOC109107878	113.011	121.994	100.184	4641.01	2392.92	3443.22	3.33e-48	4.96551	2.57e-50	222.505	31.2441	47.4772	XP_042629846.1	XM_042773912.1	glycogen phosphorylase, brain form-like	109107878
LOC122134130	2.62815	1.48773	0.770647	89.522	17.8327	48.9492	1.46e-08	4.96234	3.26e-09	35.0192	31.1754	7.83591	XP_042632422.1	XM_042776488.1	C3a anaphylatoxin chemotactic receptor-like	122134130
LOC109047732	63.7327	91.4956	60.1105	2702.94	1674.04	2329.98	7.78e-51	4.96114	5.03e-53	234.926	31.1495	50.1092	XP_042628836.1	XM_042772902.1	protein OSCP1-like isoform X2	109047732
bin1b	1.97112	0.743867	0.770647	50.258	26.749	34.9637	1.52e-10	4.96057	2.73e-11	44.3586	31.1373	9.81818	XP_042581355.1	XM_042725421.1	myc box-dependent-interacting protein 1b isoform X8	109108560
LOC109079297	0.657039	0	1.54129	37.6935	12.26	18.1811	2.74e-06	4.95926	8.29e-07	24.2892	31.1091	5.56298	XP_042588430.1	XM_042732496.1	CD209 antigen-like protein C isoform X2	109079297
map3k15	9.19854	14.1335	13.8716	457.033	260.803	433.55	3.67e-35	4.95771	8.3e-37	160.617	31.0755	34.4348	XP_042607630.1	XM_042751696.1	mitogen-activated protein kinase kinase kinase 15 isoform X1	109049937
LOC109048720	0	0.743867	1.54129	29.8407	13.3745	25.1739	7.08e-07	4.95424	1.97e-07	27.0587	31.001	6.15001	XP_018921924.1	XM_019066379.2	syntaphilin-like isoform X4	109048720
LOC109047667	11.8267	14.8773	11.5597	502.58	222.908	458.724	2.84e-28	4.95056	1.11e-29	128.021	30.922	27.5466	XP_042597337.1	XM_042741403.1	protein OSCP1-like	109047667
LOC109096920	61.1046	65.4603	90.9364	3357.86	1276.15	2081.04	1.6e-29	4.94915	5.68e-31	133.922	30.8918	28.7971	XP_042569570.1	XM_042713636.1	high affinity immunoglobulin epsilon receptor subunit gamma	109096920
LOC109112294	0	0	2.31194	31.4112	14.489	22.3768	3.23e-06	4.94647	9.9e-07	23.947	30.8345	5.49018	XP_042601556.1	XM_042745622.1	cyclic GMP-AMP synthase-like	109112294
LOC109079451	1.97112	1.48773	0	28.2701	20.0617	61.5361	4.38e-08	4.94484	1.04e-08	32.7611	30.7997	7.35823	XP_042624635.1	XM_042768701.1	M-phase inducer phosphatase 1-like	109079451
crb3a	0	0	3.85324	50.258	16.7181	47.5506	1.99e-06	4.94441	5.92e-07	24.9381	30.7903	5.70133	XP_018925199.1	XM_019069654.2	protein crumbs homolog 3a	109052193
LOC109111913	35.4801	39.4249	40.8443	1386.81	1078.88	1090.87	3.24e-76	4.94287	2.61e-79	355.555	30.7576	75.4898	XP_042624301.1	XM_042768367.1	interferon gamma receptor 1-like	109111913
LOC109077996	381.739	598.813	239.671	16253.7	11295.9	9971.64	3.13e-31	4.94238	9.88e-33	141.968	30.7472	30.5046	XP_018948843.1	XM_019093298.2	free fatty acid receptor 3-like	109077996
LOC109081516	4.59927	4.4632	7.70647	252.86	130.401	130.065	3.42e-22	4.94175	2.15e-23	99.3215	30.7337	21.4657	XP_042613032.1	XM_042757098.1	rho GTPase-activating protein 31-like	109081516
LOC122135642	0.657039	0	1.54129	23.5584	11.1454	32.1666	2.08e-06	4.93679	6.2e-07	24.8482	30.6283	5.68196	XP_042571720.1	XM_042715786.1	histone H2A	122135642
LOC109093380	0.657039	1.48773	0.770647	39.264	25.6344	23.7753	2.95e-09	4.93335	6.12e-10	38.2843	30.5554	8.52994	XP_018962647.2	XM_019107102.2	2-oxoglutarate receptor 1-like	109093380
LOC109111114	36.7942	37.9372	23.8901	1361.68	926.184	730.042	3.91e-39	4.93196	6.35e-41	179.463	30.5258	38.4077	XP_042610341.1	XM_042754407.1	transmembrane protein 41B-like	109111114
LOC109045278	13.1408	1.48773	0.770647	293.695	16.7181	162.231	0.00572778	4.92944	0.00309451	8.75089	30.4725	2.24201	XP_042594118.1	XM_042738184.1	galactose-specific lectin nattectin-like isoform X2	109045278
LOC109045415	184.628	215.721	157.212	7375.36	4861.63	4734.08	7.05e-57	4.92746	2.65e-59	263.724	30.4307	56.1519	XP_042587718.1	XM_042731784.1	LOW QUALITY PROTEIN: integrin beta-2	109045415
LOC109069197	3.28519	0.743867	0.770647	89.522	7.80179	53.1448	3.6e-06	4.9273	1.11e-06	23.7291	30.4274	5.4433	XP_042621528.1	XM_042765594.1	microfibril-associated glycoprotein 4-like isoform X2	109069197
LOC109045781	4.59927	5.20707	5.39453	201.032	76.9033	184.608	9.19e-19	4.92626	7.67e-20	83.1326	30.4055	18.0366	XP_042627264.1	XM_042771330.1	SAM domain-containing protein SAMSN-1-like isoform X3	109045781
LOC122137885	2.62815	2.2316	0	40.8346	31.2072	79.7172	4.25e-10	4.92583	8e-11	42.2588	30.3964	9.37185	XP_042582821.1	XM_042726887.1	TRAF-interacting protein with FHA domain-containing protein A-like	122137885
LOC109052169	55.8483	34.9617	110.203	2335.42	1329.65	2408.3	1.84e-23	4.91868	1.05e-24	105.297	30.2461	22.7346	XP_042568410.1	XM_042712476.1	protein SSUH2 homolog	109052169
LOC109068350	12.4837	14.1335	7.70647	464.886	416.838	156.637	3.31e-20	4.91529	2.46e-21	89.9369	30.1751	19.4799	XP_042608932.1	XM_042752998.1	LOW QUALITY PROTEIN: ubiquitin-conjugating enzyme E2 variant 3-like	109068350
LOC109091624	7.88446	4.4632	2.31194	235.584	55.7271	158.036	1.45e-12	4.91477	2.12e-13	53.8861	30.1644	11.8393	XP_042568296.1	XM_042712362.1	uncharacterized protein LOC109091624	109091624
LOC109048049	1.97112	5.95093	4.62388	230.873	30.0926	114.681	2.71e-09	4.91195	5.59e-10	38.4604	30.1054	8.56737	XP_018921275.2	XM_019065730.2	prolyl hydroxylase EGLN3-like	109048049
LOC109099637	1.31408	0.743867	1.54129	42.4052	43.4671	22.3768	3.36e-10	4.91153	6.25e-11	42.7404	30.0967	9.47354	XP_018968703.1	XM_019113158.2	tumor necrosis factor-like	109099637
LOC109091320	5.25631	6.6948	8.47712	348.665	92.5069	172.021	1.02e-15	4.91088	1.13e-16	68.7239	30.0832	14.9893	XP_042570910.1	XM_042714976.1	unconventional myosin-IXAb-like isoform X1	109091320
LOC109074297	4.59927	0.743867	1.54129	53.3991	65.7579	93.7027	1.34e-14	4.90663	1.64e-15	63.453	29.9947	13.8716	XP_018945897.1	XM_019090352.2	tumor necrosis factor receptor superfamily member 14-like isoform X2	109074297
LOC109105400	57.8194	84.8008	53.1746	2520.75	1687.42	1661.47	6.46e-48	4.90604	5.11e-50	221.136	29.9823	47.1899	XP_042624135.1	XM_042768201.1	cytochrome P450 4F3	109105400
LOC109083653	0.657039	2.2316	0	42.4052	30.0926	13.9855	3.79e-07	4.90258	1.02e-07	28.3314	29.9105	6.42089	XP_042604311.1	XM_042748377.1	G-protein coupled receptor 12-like	109083653
LOC122137025	8.5415	5.95093	7.70647	315.683	179.441	169.224	6.2e-27	4.89567	2.66e-28	121.718	29.7675	26.2074	XP_042578029.1	XM_042722095.1	uncharacterized protein LOC122137025	122137025
LOC109063509	18.3971	31.2424	23.1194	1027.15	416.838	718.853	9.2e-28	4.89556	3.72e-29	125.623	29.7652	27.0364	XP_018936119.1	XM_019080574.2	protein phosphatase 1 regulatory subunit 3C-like	109063509
LOC122138054	1.31408	0	2.31194	37.6935	15.6036	54.5433	1.09e-07	4.89401	2.71e-08	30.9063	29.7334	6.96453	XP_042584791.1	XM_042728857.1	histone H1-like	122138054
LOC109061708	1.31408	1.48773	1.54129	34.5523	37.8944	55.9419	2.58e-12	4.89075	3.85e-13	52.7182	29.6661	11.5887	XP_042617961.1	XM_042762027.1	ral guanine nucleotide dissociation stimulator-like 1 isoform X3	109061708
LOC109102190	13.1408	8.9264	11.5597	433.475	181.67	383.202	3.61e-25	4.88535	1.77e-26	113.395	29.5553	24.442	XP_042594282.1	XM_042738348.1	beta-2 adrenergic receptor	109102190
LOC109046048	36.1371	29.7547	28.5139	1027.15	1131.26	629.346	1.59e-43	4.8815	1.79e-45	200.309	29.4767	42.7978	XP_018919389.1	XM_019063844.2	GTPase IMAP family member 4	109046048
LOC109073619	17.74	10.4141	16.1836	468.027	237.397	605.571	8.38e-25	4.88115	4.25e-26	111.656	29.4694	24.0765	XP_042615618.1	XM_042759684.1	cornifelin-like	109073619
LOC109069394	8.5415	13.3896	4.62388	354.947	161.608	264.325	2.14e-22	4.87257	1.32e-23	100.287	29.2947	21.6687	XP_042632104.1	XM_042776170.1	choline transporter-like protein 4	109069394
LOC109107064	0.657039	0	1.54129	20.4173	4.45816	39.1593	9.54e-05	4.87213	3.7e-05	17.0203	29.2857	4.0204
LOC109086366	1.31408	5.20707	0	135.068	55.7271	0	0.100451	4.87071	0.0718454	3.24035	29.2569	0.998044	XP_042599592.1	XM_042743658.1	CD209 antigen-like protein C	109086366
LOC109063235	13.7978	14.1335	3.08259	354.947	305.384	254.536	2.66e-26	4.86828	1.19e-27	118.746	29.2078	25.5743	XP_042581894.1	XM_042725960.1	SH3-containing GRB2-like protein 3-interacting protein 1 isoform X10	109063235
LOC122141279	1.31408	2.97547	3.08259	50.258	71.3306	89.507	2.58e-16	4.86584	2.69e-17	71.5623	29.1584	15.5887	XP_042604131.1	XM_042748197.1	tripartite motif-containing protein 16-like	122141279
LOC109112803	84.1009	65.4603	51.6334	2657.39	1175.84	2040.48	7.66e-33	4.86484	2.11e-34	149.607	29.1383	32.1158	XP_018981238.1	XM_019125693.2	cyclic AMP-dependent transcription factor ATF-3-like	109112803
LOC109095468	0.657039	0.743867	3.85324	83.2398	41.238	25.1739	1.03e-08	4.86271	2.26e-09	35.7321	29.0953	7.98784	XP_018964739.2	XM_019109194.2	NXPE family member 3	109095468
wdr12	0	0	1.54129	6.28225	11.1454	25.1739	0.000310663	4.85996	0.000131567	14.6192	29.0398	3.50771	XP_042610943.1	XM_042755009.1	ribosome biogenesis protein wdr12	109089001
ehd4	7.22742	8.9264	12.3304	298.407	147.119	377.608	2.93e-22	4.85864	1.82e-23	99.6492	29.0132	21.5333	XP_018943155.2	XM_019087610.2	EH domain-containing protein 4 isoform X2	109071137
LOC109058233	0	1.48773	0.770647	37.6935	23.4054	2.79709	0.000197214	4.85713	8.09e-05	15.5382	28.9829	3.70506	XP_042623697.1	XM_042767763.1	dual specificity protein phosphatase 3	109058233
LOC109074118	1.31408	2.2316	0	34.5523	41.238	27.9709	4.75e-10	4.85675	8.99e-11	42.0291	28.9753	9.32353
LOC109083347	1.31408	0	2.31194	26.6995	54.6125	22.3768	3.2e-08	4.85448	7.46e-09	33.41	28.9297	7.49529	XP_042585812.1	XM_042729878.1	osteoclast stimulatory transmembrane protein	109083347
LOC109095617	2.62815	1.48773	8.47712	157.056	33.4362	170.623	3.44e-09	4.85336	7.19e-10	37.9679	28.9073	8.4629	XP_042567712.1	XM_042711778.1	NACHT, LRR and PYD domains-containing protein 1 homolog isoform X1	109095617
anxa3b	21.6823	22.316	16.9542	780.569	404.578	580.397	2.24e-37	4.85207	4.18e-39	171.135	28.8814	36.6496	XP_042588208.1	XM_042732274.1	annexin A3b	109061494
LOC122147264	86.7291	125.713	70.8995	4545.2	2272.55	1356.59	2.39e-21	4.85028	1.63e-22	95.3092	28.8456	20.6208	XP_042625127.1	XM_042769193.1	arginase, non-hepatic 1-like	122147264
LOC109099830	125.494	186.711	144.882	5225.26	3369.26	4581.64	1.37e-55	4.84996	5.74e-58	257.595	28.8391	54.8646	XP_042597101.1	XM_042741167.1	cathepsin S-like	109099830
hck	112.354	95.215	113.285	3818.03	2274.78	3145.33	1.68e-57	4.84696	5.82e-60	266.741	28.7794	56.7756	XP_042606023.1	XM_042750089.1	tyrosine-protein kinase HCK	109048064
LOC109103103	104.469	94.4711	50.8627	3054.74	1260.55	2868.42	4.04e-25	4.84389	1.99e-26	113.165	28.7181	24.3939	XP_042595670.1	XM_042739736.1	galectin-9-like isoform X2	109103103
LOC109093716	13.7978	14.8773	12.3304	493.156	391.204	289.499	9.62e-40	4.8373	1.5e-41	182.339	28.5872	39.017	XP_042631677.1	XM_042775743.1	LOW QUALITY PROTEIN: E3 ubiquitin-protein ligase NEDD4-like	109093716
LOC109104355	47.9638	54.3023	24.6607	1479.47	922.84	1233.52	3.4e-36	4.83667	6.98e-38	165.538	28.5747	35.4684	XP_042608330.1	XM_042752396.1	leukemia inhibitory factor receptor-like isoform X1	109104355
anxa5b	20.3682	20.0844	14.6423	656.495	520.491	402.782	8.52e-44	4.83664	9.36e-46	201.596	28.5741	43.0694	XP_042568509.1	XM_042712575.1	annexin A5b	109050319
snx18a	39.4223	54.3023	28.5139	1446.49	999.743	1047.51	1.47e-44	4.8356	1.53e-46	205.208	28.5537	43.8328	XP_018950624.1	XM_019095079.2	sorting nexin-18a	109079966
LOC109051748	3.94223	11.158	8.47712	391.07	119.256	158.036	1.16e-14	4.83282	1.41e-15	63.7541	28.4985	13.9362	XP_018924776.1	XM_019069231.2	E3 ubiquitin-protein ligase RNF182-like	109051748
LOC109075911	4.59927	4.4632	0.770647	141.351	96.9651	46.1521	1.38e-12	4.83244	2.02e-13	53.9842	28.4911	11.8596
LOC109063070	1.97112	7.43867	3.08259	186.897	71.3306	95.1012	5.16e-14	4.83094	6.61e-15	60.7098	28.4616	13.2877	XP_042590588.1	XM_042734654.1	transmembrane and immunoglobulin domain-containing protein 1-like	109063070
LOC122144723	1.97112	1.48773	2.31194	56.5402	55.7271	51.7463	3.78e-16	4.83034	4.01e-17	70.7697	28.4497	15.4224	XP_042611788.1	XM_042755854.1	LOW QUALITY PROTEIN: monofunctional C1-tetrahydrofolate synthase, mitochondrial-like	122144723
LOC122136384	0.657039	2.2316	3.08259	67.5341	70.2161	27.9709	4.95e-11	4.82957	8.42e-12	46.6656	28.4345	10.3054	XP_042575259.1	XM_042719325.1	E3 ubiquitin/ISG15 ligase TRIM25-like	122136384
LOC122134727	5.91335	7.43867	7.70647	331.388	186.128	79.7172	4.83e-15	4.82821	5.68e-16	65.5455	28.4078	14.3162
LOC109091416	80.1587	75.8744	55.4866	2657.39	1417.7	1939.79	9.09e-43	4.8274	1.09e-44	196.718	28.3917	42.0415	XP_042574545.1	XM_042718611.1	NAD kinase isoform X1	109091416
LOC109089990	17.74	37.9372	32.3672	1319.27	702.161	471.31	1.14e-21	4.82692	7.52e-23	96.8383	28.3824	20.9418	XP_042628603.1	XM_042772669.1	cathepsin S	109089990
LOC109110237	104.469	102.654	73.2115	3565.17	1908.09	2482.42	5.13e-43	4.82513	6.05e-45	197.884	28.347	42.2901	XP_042569481.1	XM_042713547.1	retinoic acid receptor gamma-A-like isoform X1	109110237
LOC109069758	4.59927	5.95093	16.9542	342.382	286.437	142.652	1.1e-16	4.82506	1.1e-17	73.3194	28.3457	15.9593	XP_042618300.1	XM_042762366.1	putative helicase mov-10-B.2	109069758
fam117ab	6.57039	3.71933	7.70647	229.302	170.525	110.485	1.07e-22	4.82351	6.49e-24	101.691	28.3153	21.9688	XP_042623245.1	XM_042767311.1	protein FAM117A	109098451
lats2	84.1009	75.1306	70.1289	2684.09	2458.68	1353.79	1.39e-41	4.82301	1.81e-43	191.125	28.3055	40.8572	XP_042587290.1	XM_042731356.1	serine/threonine-protein kinase LATS2	109096784
LOC109102588	108.411	26.7792	103.267	2552.16	1990.57	2206.91	7.29e-21	4.82187	5.17e-22	93.0221	28.2832	20.1372	XP_042593889.1	XM_042737955.1	coagulation factor VIII-like	109102588
LOC109093772	4.59927	2.2316	1.54129	70.6753	138.203	30.768	4.04e-10	4.82073	7.59e-11	42.3594	28.2607	9.39318	XP_042572777.1	XM_042716843.1	dystrophin-like isoform X1	109093772
LOC109056122	38.7653	42.4004	31.5965	1477.9	802.47	907.657	2.45e-40	4.81922	3.6e-42	185.172	28.2312	39.611	XP_042623786.1	XM_042767852.1	ectonucleoside triphosphate diphosphohydrolase 1-like isoform X3	109056122
LOC109080754	170.83	58.7655	100.955	3648.41	2251.37	3446.02	2.09e-26	4.81917	9.28e-28	119.24	28.2302	25.6798	XP_042609773.1	XM_042753839.1	polyubiquitin-like isoform X1	109080754
LOC109051661	0	2.2316	0.770647	20.4173	13.3745	48.9492	3.85e-06	4.81831	1.19e-06	23.5957	28.2134	5.41451	XP_042623387.1	XM_042767453.1	disks large-associated protein 5-like	109051661
LOC122146964	3.94223	6.6948	7.70647	141.351	83.5906	288.101	4.57e-15	4.81474	5.36e-16	65.6582	28.1438	14.3401	XP_042623225.1	XM_042767291.1	proliferation marker protein Ki-67-like isoform X1	122146964
LOC109046947	1.31408	0.743867	0	21.9879	27.8635	9.78983	5.54e-06	4.80985	1.75e-06	22.8504	28.0486	5.25658	XP_042620300.1	XM_042764366.1	B-cell receptor CD22	109046947
LOC109095954	145.206	156.212	137.946	5691.71	3069.45	3560.7	1.5e-47	4.80932	1.22e-49	219.404	28.0382	46.8253	XP_018965165.1	XM_019109620.2	serine/threonine-protein kinase 17B-like	109095954
LOC109060458	0.657039	2.2316	6.93582	106.798	75.7888	85.3114	2.33e-15	4.80902	2.66e-16	67.0429	28.0323	14.6334	XP_042568945.1	XM_042713011.1	beta-1,4-galactosyltransferase 3-like	109060458
LOC109096200	82.1298	97.4466	70.1289	3145.83	1669.58	2174.74	1.52e-43	4.80628	1.69e-45	200.421	27.9791	42.8191	XP_042622579.1	XM_042766645.1	LOW QUALITY PROTEIN: polyamine-transporting ATPase 13A3	109096200
LOC109111674	0.657039	2.2316	1.54129	64.393	23.4054	34.9637	2.62e-09	4.80602	5.38e-10	38.533	27.9741	8.5825	XP_042568214.1	XM_042712280.1	leucine-rich repeat-containing protein 24-like isoform X1	109111674
LOC109087820	11.8267	11.9019	10.0184	386.358	225.137	332.854	8.06e-36	4.80111	1.73e-37	163.731	27.879	35.0937	XP_018957562.2	XM_019102017.2	protein phosphatase 1H-like	109087820
LOC109062666	1.97112	4.4632	3.08259	87.9514	64.6434	110.485	1.23e-18	4.80089	1.04e-19	82.5321	27.8748	17.9096	XP_042571521.1	XM_042715587.1	annexin A2-like	109062666
LOC109102512	0	1.48773	0	21.9879	14.489	4.19564	0.00055067	4.80008	0.000244199	13.4562	27.8591	3.25911	XP_042567785.1	XM_042711851.1	voltage-dependent calcium channel beta subunit-associated regulatory protein-like isoform X1	109102512
LOC122142511	1.97112	2.2316	0	26.6995	11.1454	81.1157	6.18e-06	4.79683	1.96e-06	22.6292	27.7965	5.20931	XP_042609568.1	XM_042753634.1	histone H2A	122142511
LOC109074501	0	2.2316	0	14.1351	27.8635	18.1811	1.06e-05	4.79442	3.47e-06	21.5351	27.7501	4.97634	XP_042629778.1	XM_042773844.1	alpha-actinin-2 isoform X2	109074501
LOC109113410	1.97112	2.2316	0	48.6874	49.0398	20.9782	4.16e-09	4.79298	8.77e-10	37.5813	27.7225	8.38103	XP_018981745.2	XM_019126200.2	AN1-type zinc finger protein 6-like	109113410
si:dkey-91m11.5	1.97112	2.97547	0.770647	86.3809	3.34362	69.9274	2.62e-05	4.79227	9.18e-06	19.6744	27.7087	4.58221	XP_042618375.1	XM_042762441.1	breakpoint cluster region protein	109079054
rarga	273.985	293.084	240.442	10379.8	6177.9	5808.17	2.3e-47	4.7914	1.91e-49	218.515	27.6921	46.6376	XP_042607205.1	XM_042751271.1	retinoic acid receptor gamma-A isoform X1	109056223
LOC109111923	8.5415	2.2316	3.85324	210.455	45.6962	155.239	6.29e-11	4.7911	1.08e-11	46.1746	27.6863	10.2014	XP_042632419.1	XM_042776485.1	C3a anaphylatoxin chemotactic receptor-like	109111923
LOC109099724	0	0.743867	4.62388	91.0926	6.68725	47.5506	7.96e-05	4.78832	3.05e-05	17.3873	27.6329	4.09915	XP_042571833.1	XM_042715899.1	LOW QUALITY PROTEIN: uncharacterized protein LOC109099724	109099724
LOC109103270	5.25631	8.9264	6.16518	235.584	111.454	213.978	1.58e-22	4.78738	9.68e-24	100.899	27.615	21.8007	XP_018972202.1	XM_019116657.2	probable G-protein coupled receptor 141	109103270
LOC109102171	7.22742	5.20707	6.93582	216.737	137.089	183.21	3.34e-30	4.78553	1.13e-31	137.121	27.5796	29.4758	XP_042594763.1	XM_042738829.1	LOW QUALITY PROTEIN: fos-related antigen 1-like	109102171
LOC109049237	2.62815	1.48773	2.31194	53.3991	72.4452	51.7463	6.96e-16	4.78374	7.54e-17	69.5265	27.5453	15.1574	XP_018922500.1	XM_019066955.2	protein-tyrosine kinase 6-like	109049237
LOC109083250	72.9313	88.5202	59.3398	2434.37	2594.65	1043.32	2.32e-28	4.78133	9.01e-30	128.435	27.4995	27.6345	XP_042579814.1	XM_042723880.1	guanine deaminase-like	109083250
LOC109074881	0.657039	0.743867	0	17.2762	11.1454	11.1884	4.87e-05	4.7812	1.79e-05	18.3954	27.497	4.31211	XP_042589582.1	XM_042733648.1	protein disulfide-isomerase-like	109074881
LOC109102634	11.8267	20.0844	9.24776	472.739	287.552	372.014	1.69e-32	4.78111	4.84e-34	147.96	27.4952	31.7727	XP_042631504.1	XM_042775570.1	nuclear receptor-binding protein 2-like isoform X1	109102634
LOC109068551	11.1697	15.6212	10.0184	623.513	119.256	269.92	1.32e-13	4.78005	1.77e-14	58.7752	27.475	12.8779	XP_042624357.1	XM_042768423.1	cAMP and cAMP-inhibited cGMP 3',5'-cyclic phosphodiesterase 10A-like isoform X1	109068551
LOC109106360	1.97112	2.97547	0	62.8225	32.3217	43.355	1.03e-10	4.78002	1.82e-11	45.1596	27.4744	9.98779	XP_042600152.1	XM_042744218.1	sodium-dependent neutral amino acid transporter B(0)AT2-like	109106360
LOC109087780	80.1587	98.9343	51.6334	2728.07	2240.23	1371.97	5.6e-33	4.7793	1.52e-34	150.264	27.4608	32.2516	XP_042629058.1	XM_042773124.1	B-cell receptor CD22-like	109087780
LOC109063300	1.97112	5.20707	2.31194	122.504	73.5597	62.9346	5.84e-16	4.7777	6.29e-17	69.883	27.4303	15.2334	XP_042576100.1	XM_042720166.1	GRB2-related adapter protein-like	109063300
LOC109067796	6.57039	3.71933	6.93582	150.774	92.5069	230.76	5.95e-19	4.77703	4.87e-20	84.0299	27.4176	18.2257	XP_042620421.1	XM_042764487.1	CD209 antigen-like protein E	109067796
LOC109065380	0.657039	0	0.770647	15.7056	4.45816	19.5797	0.000252469	4.77587	0.000105566	15.0345	27.3956	3.59779	XP_042568512.1	XM_042712578.1	LOW QUALITY PROTEIN: pleckstrin homology domain-containing family G member 1-like	109065380
LOC109082780	13.1408	17.8528	10.0184	389.499	263.032	472.709	6.87e-33	4.77542	1.88e-34	149.836	27.387	32.1633	XP_042603424.1	XM_042747490.1	enoyl-CoA hydratase domain-containing protein 2, mitochondrial-like	109082780
ttn.2	5.25631	9.67027	1.54129	207.314	162.723	82.5143	8.09e-15	4.77514	9.7e-16	64.49	27.3818	14.0918	XP_042620423.1	XM_042764489.1	LOW QUALITY PROTEIN: titin	109100830
LOC122147255	5.91335	9.67027	20.0368	499.439	258.574	209.782	9.67e-18	4.77511	8.86e-19	78.2978	27.3812	17.0144	XP_042625070.1	XM_042769136.1	leucine-rich repeat-containing protein 18-like	122147255
LOC109093438	3.28519	4.4632	7.70647	202.602	143.776	72.7245	2.63e-16	4.77492	2.74e-17	71.5243	27.3774	15.5808	XP_018962722.1	XM_019107177.2	transmembrane protein 222-like isoform X1	109093438
LOC109081280	45.9927	43.1443	40.0736	1619.25	728.91	1192.96	1.45e-35	4.77441	3.15e-37	162.543	27.3679	34.8397	XP_018951816.1	XM_019096271.2	platelet-activating factor receptor-like isoform X2	109081280
LOC109102759	21.6823	25.2915	20.0368	838.68	326.561	669.904	6.33e-27	4.77369	2.72e-28	121.675	27.3541	26.1987	XP_042568913.1	XM_042712979.1	calreticulin-like	109102759
LOC109065248	7.22742	3.71933	5.39453	201.032	132.63	117.478	2.92e-24	4.77172	1.56e-25	109.075	27.3168	23.5339	XP_042610361.1	XM_042754427.1	NACHT, LRR and PYD domains-containing protein 3-like	109065248
LOC109093619	5.25631	8.18254	7.70647	274.848	96.9651	204.188	1.1e-18	4.77114	9.24e-20	82.7643	27.3059	17.9578	XP_042583015.1	XM_042727081.1	Y+L amino acid transporter 2-like	109093619
LOC109104600	383.711	328.789	266.644	11641	9063.45	5992.78	9.75e-43	4.76851	1.17e-44	196.566	27.2561	42.0111	XP_042633882.1	XM_042777948.1	influenza virus NS1A-binding protein homolog A-like	109104600
LOC109067872	20.3682	26.0353	19.2662	714.605	565.072	509.071	3.93e-53	4.7676	2.08e-55	245.857	27.239	52.4059	XP_042597603.1	XM_042741669.1	sortilin-like isoform X1	109067872
LOC122144168	0	4.4632	0	53.3991	31.2072	34.9637	3.05e-07	4.76619	8.14e-08	28.7723	27.2123	6.5154
LOC109048293	7.88446	11.158	10.7891	312.542	271.948	222.369	3.84e-40	4.76489	5.76e-42	184.237	27.1878	39.4152	XP_042606941.1	XM_042751007.1	teashirt homolog 2	109048293
tmem154	1.31408	4.4632	2.31194	87.9514	96.9651	32.1666	2.13e-11	4.7648	3.49e-12	48.3928	27.1861	10.6722	XP_042573773.1	XM_042717839.1	transmembrane protein 154 isoform X2	109066135
cldn23l	0.657039	1.48773	1.54129	43.9757	49.0398	5.59419	6.81e-06	4.76355	2.18e-06	22.4322	27.1625	5.16674	XP_018953183.1	XM_019097638.2	claudin-23	109082806
LOC122139660	5.91335	4.4632	6.93582	207.314	112.569	151.043	1.15e-24	4.76216	5.9e-26	111.006	27.1364	23.9409	XP_042594656.1	XM_042738722.1	tripartite motif-containing protein 16-like	122139660
LOC109058224	1.31408	0.743867	0	14.1351	14.489	29.3695	4.65e-06	4.76103	1.46e-06	23.2035	27.1151	5.33245	XP_042633143.1	XM_042777209.1	laminin subunit alpha-2-like	109058224
LOC122141260	18.3971	14.1335	10.0184	375.364	335.477	451.731	8.59e-44	4.75971	9.47e-46	201.573	27.0904	43.0658
acsbg2	34.166	19.3405	22.3488	750.728	421.297	892.273	2.19e-29	4.75945	7.87e-31	133.277	27.0855	28.6604	XP_042617979.1	XM_042762045.1	long-chain-fatty-acid--CoA ligase ACSBG2 isoform X1	109094928
kcnj2a	0	2.97547	0	36.1229	4.45816	39.1593	0.000311195	4.75925	0.00013183	14.6154	27.0817	3.50697	XP_018919280.2	XM_019063735.2	inward rectifier potassium channel 2a	109045925
LOC109052726	11.8267	15.6212	10.0184	483.733	299.812	232.159	6.61e-28	4.75888	2.64e-29	126.301	27.0749	27.18	XP_042614737.1	XM_042758803.1	prostacyclin synthase	109052726
LOC122135584	11.8267	11.158	20.8075	384.788	179.441	618.158	8.28e-18	4.75846	7.52e-19	78.6218	27.0669	17.0821	XP_042571321.1	XM_042715387.1	EGF-like repeat and discoidin I-like domain-containing protein 3 isoform X1	122135584
LOC122134101	15.1119	3.71933	3.85324	314.112	134.859	176.217	2.1e-14	4.75826	2.61e-15	62.5374	27.0633	13.6783	XP_042604664.1	XM_042748730.1	vicilin-like seed storage protein At2g18540	122134101
LOC109070322	230.621	322.094	142.57	8554.85	5953.88	4308.92	5.82e-29	4.75805	2.16e-30	131.274	27.0593	28.2352	XP_018942445.1	XM_019086900.2	G-protein coupled receptor 84-like	109070322
LOC122142755	0.657039	0.743867	1.54129	32.9818	5.57271	40.5579	1.47e-05	4.75733	4.94e-06	20.8621	27.0458	4.83324
LOC109069126	16.426	7.43867	13.101	394.211	256.344	355.231	6.1e-34	4.75507	1.54e-35	154.81	27.0035	33.2144	XP_042605125.1	XM_042749191.1	interferon-induced protein 44-like isoform X1	109069126
LOC109054782	101.184	94.4711	102.496	3598.16	1840.11	2604.1	2.47e-45	4.75297	2.46e-47	208.84	26.9641	44.6079	XP_042614127.1	XM_042758193.1	gelsolin-like	109054782
LOC109061318	448.1	442.601	303.635	15815.6	9611.8	6761.98	4.3e-32	4.75199	1.27e-33	146.042	26.9458	31.3661	XP_042630756.1	XM_042774822.1	C5a anaphylatoxin chemotactic receptor 1-like	109061318
LOC109095722	66.3609	31.9863	79.3766	1361.68	1472.31	1949.58	3.67e-33	4.75025	9.84e-35	151.125	26.9133	32.4354	XP_042619625.1	XM_042763691.1	uncharacterized protein LOC109095722 isoform X1	109095722
si:dkey-27h10.2	49.9349	50.5829	32.3672	1663.22	847.051	1071.29	3.57e-35	4.7492	8.04e-37	160.68	26.8938	34.4478	XP_018931034.1	XM_019075489.2	uncharacterized protein si:dkey-27h10.2	109058275
LOC109060020	0	2.97547	0	25.129	2.22908	51.7463	0.00129581	4.74726	0.000613993	11.7331	26.8577	2.88746	XP_042568411.1	XM_042712477.1	glutamate receptor-interacting protein 2-like	109060020
LOC109051434	0.657039	0.743867	0	20.4173	4.45816	13.9855	0.000298037	4.74584	0.000125932	14.7017	26.8312	3.52573	XP_042599608.1	XM_042743674.1	tumor necrosis factor alpha-induced protein 8-like protein 3	109051434
LOC122137636	9.85558	11.9019	7.70647	318.824	244.085	229.362	8.28e-39	4.74488	1.37e-40	177.931	26.8134	38.0819
LOC109060320	1.31408	0	0	9.42337	15.6036	12.5869	0.000144124	4.74367	5.77e-05	16.1762	26.7909	3.84126	XP_042626163.1	XM_042770229.1	xaa-Pro aminopeptidase 2-like	109060320
LOC109074386	18.3971	20.0844	13.101	562.261	309.842	514.665	1.86e-34	4.74354	4.53e-36	157.244	26.7884	33.7314	XP_018945969.1	XM_019090424.2	phospholipid phosphatase 1-like	109074386
LOC122145991	251.646	91.4956	291.305	5862.91	3982.26	7150.77	3.09e-22	4.74336	1.93e-23	99.5357	26.7852	21.5101	XP_042618957.1	XM_042763023.1	uncharacterized protein LOC122145991	122145991
LOC122137404	3.94223	7.43867	4.62388	164.909	188.357	72.7245	3.33e-17	4.74278	3.21e-18	75.753	26.7743	16.477	XP_042579416.1	XM_042723482.1	anthrax toxin receptor 2-like	122137404
LOC122146408	15.1119	8.9264	10.0184	336.1	305.384	278.311	1.19e-44	4.742	1.23e-46	205.637	26.7599	43.923	XP_042620776.1	XM_042764842.1	guanine nucleotide-binding protein G(z) subunit alpha-like	122146408
LOC109088055	0	1.48773	0	17.2762	1.11454	20.9782	0.0034609	4.74135	0.00178915	9.75418	26.7478	2.46081	XP_042612934.1	XM_042757000.1	mitochondrial import receptor subunit TOM40B-like	109088055
LOC122134261	1.97112	8.18254	6.93582	234.014	76.9033	141.253	7.83e-14	4.73995	1.02e-14	59.8509	26.7219	13.1063	XP_042596244.1	XM_042740310.1	tripartite motif-containing protein 16-like	122134261
LOC122142514	1.31408	1.48773	0	17.2762	4.45816	54.5433	0.00014735	4.73798	5.92e-05	16.1296	26.6854	3.83165	XP_042609574.1	XM_042753640.1	histone H1-like	122142514
LOC109056825	3.28519	2.97547	6.16518	108.369	115.912	103.493	2.51e-25	4.73724	1.21e-26	114.149	26.6718	24.6005	XP_042616193.1	XM_042760259.1	proline-serine-threonine phosphatase-interacting protein 1-like	109056825
LOC109075271	1.31408	0	3.08259	40.8346	34.5508	40.5579	1.47e-10	4.73688	2.64e-11	44.4265	26.6651	9.83247	XP_042573158.1	XM_042717224.1	polymeric immunoglobulin receptor-like isoform X2	109075271
LOC109059571	26.9386	33.474	15.4129	1086.83	490.398	448.934	1.27e-21	4.73671	8.36e-23	96.6287	26.6619	20.8977	XP_042628579.1	XM_042772645.1	asialoglycoprotein receptor 2	109059571
LOC109064299	2.62815	2.97547	0	56.5402	18.9472	76.9201	5.06e-08	4.73594	1.22e-08	32.462	26.6476	7.29602	XP_042602703.1	XM_042746769.1	trace amine-associated receptor 13c-like	109064299
LOC109110516	38.7653	57.2777	30.0552	1518.73	616.341	1226.53	1.14e-25	4.73564	5.35e-27	115.766	26.6422	24.942	XP_042631117.1	XM_042775183.1	solute carrier organic anion transporter family member 3A1-like	109110516
LOC109054475	0.657039	0.743867	0	15.7056	16.7181	5.59419	0.000174826	4.7345	7.11e-05	15.782	26.6211	3.75739	XP_018927275.1	XM_019071730.2	gap junction alpha-10 protein-like	109054475
LOC109102732	30.8808	24.5476	32.3672	925.061	779.064	633.542	3.83e-55	4.73377	1.69e-57	255.446	26.6076	54.4165	XP_042594328.1	XM_042738394.1	LOW QUALITY PROTEIN: xaa-Pro aminopeptidase 2-like	109102732
tpx2	3.94223	1.48773	2.31194	76.9575	44.5816	88.1085	1.46e-14	4.73097	1.79e-15	63.2844	26.5561	13.8359	XP_042569348.1	XM_042713414.1	targeting protein for Xklp2 isoform X1	109078790
arap3	126.808	136.872	76.2941	3715.95	3263.38	2030.69	6.09e-36	4.72694	1.28e-37	164.337	26.482	35.2152	XP_042626273.1	XM_042770339.1	LOW QUALITY PROTEIN: arf-GAP with Rho-GAP domain, ANK repeat and PH domain-containing protein 3	109069922
LOC109096058	5.25631	2.2316	10.0184	204.173	94.736	162.231	4.01e-17	4.7244	3.9e-18	75.3733	26.4354	16.3967	XP_042620389.1	XM_042764455.1	signal transducer and activator of transcription 1-like	109096058
LOC109075503	16.426	20.8283	23.8901	643.93	648.663	317.47	5e-30	4.72354	1.71e-31	136.304	26.4197	29.3012	XP_042618725.1	XM_042762791.1	ras-related protein rab7-like	109075503
LOC109085713	126.151	111.58	63.1931	3255.77	2285.92	2420.89	1.73e-40	4.72329	2.5e-42	185.901	26.4151	39.7618	XP_018955773.1	XM_019100228.2	arachidonate 5-lipoxygenase-activating protein-like	109085713
ssuh2.1	9.19854	8.18254	10.0184	257.572	230.71	234.956	4.99e-45	4.722	5.02e-47	207.42	26.3915	44.3017	XP_042568409.1	XM_042712475.1	protein SSUH2 homolog	109052168
LOC122147750	10.5126	13.3896	10.7891	326.677	264.146	323.064	7.45e-47	4.72024	6.47e-49	216.084	26.3592	46.128	XP_042627565.1	XM_042771631.1	sialoadhesin-like isoform X3	122147750
LOC109066733	14.4548	11.158	12.3304	375.364	236.283	392.992	1.56e-35	4.72	3.43e-37	162.374	26.3549	34.8061	XP_018939308.1	XM_019083763.2	syntaxin-7-like	109066733
LOC122136287	1.97112	0	7.70647	149.203	40.1235	62.9346	1.77e-07	4.71843	4.56e-08	29.8938	26.3262	6.75154	XP_042575078.1	XM_042719144.1	LOW QUALITY PROTEIN: E3 ubiquitin/ISG15 ligase TRIM25-like	122136287
LOC109089126	216.166	174.065	161.836	5999.54	4099.28	4441.79	2.64e-62	4.71779	6.62e-65	289.429	26.3145	61.5777	XP_042615576.1	XM_042759642.1	macrosialin-like	109089126
LOC109085018	1.97112	5.95093	3.08259	109.939	55.7271	121.674	2.8e-15	4.71668	3.23e-16	66.66	26.2943	14.5523	XP_018955205.2	XM_019099660.2	chemokine-like receptor 1	109085018
LOC109095754	28.9097	37.9372	34.6791	1105.68	938.444	620.955	8.7e-43	4.71653	1.04e-44	196.813	26.2917	42.0606	XP_042587326.1	XM_042731392.1	dachshund homolog 1-like isoform X1	109095754
LOC109055299	3.28519	0	1.54129	72.2458	12.26	46.1521	1.9e-06	4.7165	5.62e-07	25.0369	26.291	5.72194	XP_042596237.1	XM_042740303.1	tripartite motif-containing protein 16-like	109055299
cxcr2	26.9386	19.3405	6.93582	810.41	78.0179	509.071	8.94e-05	4.71199	3.45e-05	17.1518	26.209	4.04847	XP_042620199.1	XM_042764265.1	C-X-C chemokine receptor type 1	122146162
rgs19	28.2527	29.7547	34.6791	1069.55	741.17	615.361	1.47e-43	4.71146	1.64e-45	200.485	26.1994	42.8315	XP_042606324.1	XM_042750390.1	regulator of G-protein signaling 19 isoform X2	109048115
pear1	2.62815	0	2.31194	4.71168	17.8327	107.688	0.000247339	4.70914	0.000103251	15.0763	26.1572	3.60671	XP_042597114.1	XM_042741180.1	platelet endothelial aggregation receptor 1	109094452
LOC109057961	45.3357	34.2179	28.5139	969.036	930.642	941.222	1.36e-67	4.70909	2.25e-70	314.531	26.1564	66.8669	XP_018930729.1	XM_019075184.2	osteoclast-stimulating factor 1	109057961
LOC109096678	3.28519	5.95093	3.85324	168.05	75.7888	97.8983	1.72e-17	4.70816	1.61e-18	77.115	26.1395	16.7645	XP_018965855.1	XM_019110310.2	ADP-ribosylation factor-like protein 4C	109096678
LOC109057741	293.696	363.751	214.24	9845.85	7275.73	5645.94	2.11e-41	4.70675	2.81e-43	190.243	26.114	40.6756	XP_042569643.1	XM_042713709.1	F-actin-monooxygenase mical1-like isoform X2	109057741
LOC109112767	96.5847	84.057	49.3214	2728.07	1029.84	2255.86	7.9e-24	4.70662	4.36e-25	107.043	26.1116	23.1023	XP_042633757.1	XM_042777823.1	arf-GAP with SH3 domain, ANK repeat and PH domain-containing protein 2-like	109112767
LOC122134354	7.22742	6.6948	1.54129	113.08	55.7271	239.152	7.82e-11	4.70578	1.36e-11	45.7253	26.0964	10.107	XP_042613513.1	XM_042757579.1	protein NLRC3-like	122134354
LOC109062764	7.88446	2.2316	0	109.939	76.9033	86.7099	5.58e-12	4.7048	8.62e-13	51.1355	26.0787	11.2536	XP_042621103.1	XM_042765169.1	uncharacterized protein LOC109062764	109062764
LOC109045671	28.2527	32.7301	21.5781	898.361	624.143	626.549	2.03e-47	4.69913	1.67e-49	218.782	25.9764	46.6917	XP_042567125.1	XM_042711191.1	LOW QUALITY PROTEIN: G protein-coupled receptor kinase 6-like	109045671
LOC109047209	84.1009	59.5093	63.1931	2194.07	1776.58	1398.55	4.9e-52	4.69549	2.91e-54	240.599	25.911	51.3094	XP_018920463.1	XM_019064918.2	mid1-interacting protein 1-B	109047209
LOC122140342	7.88446	6.6948	0.770647	161.768	161.608	79.7172	1.33e-14	4.69333	1.62e-15	63.4764	25.8721	13.8765	XP_042599426.1	XM_042743492.1	uncharacterized protein LOC122140342 isoform X1	122140342
LOC109092610	1.31408	0.743867	0.770647	42.4052	22.2908	9.78983	2.9e-06	4.69271	8.83e-07	24.1669	25.8611	5.5372	XP_042577034.1	XM_042721100.1	uncharacterized protein LOC109092610	109092610
LOC109099631	0.657039	2.97547	4.62388	58.1108	24.5199	127.268	3.97e-08	4.69195	9.38e-09	32.9652	25.8474	7.40086	XP_018968695.1	XM_019113150.2	ankyrin repeat domain-containing protein 33B-like	109099631
LOC109083138	42.7075	52.0707	43.1562	1645.95	881.602	1036.32	2.31e-40	4.6911	3.38e-42	185.299	25.8323	39.6365	XP_042614740.1	XM_042758806.1	protein TESPA1-like isoform X1	109083138
LOC109106821	21.0252	18.5967	10.7891	544.985	401.235	365.021	9.96e-38	4.69097	1.78e-39	172.831	25.83	37.0017	XP_042599143.1	XM_042743209.1	dnaJ homolog subfamily C member 5-like	109106821
herc5.4	174.772	101.166	230.423	4923.71	4186.22	3963.48	4.42e-38	4.69054	7.68e-40	174.504	25.8222	37.3542	XP_042617724.1	XM_042761790.1	LOW QUALITY PROTEIN: E3 ISG15--protein ligase HERC5.4	109068845
LOC109048511	3.94223	2.2316	15.4129	213.596	166.067	170.623	1.15e-15	4.69012	1.28e-16	68.4812	25.8146	14.9377	XP_042626506.1	XM_042770572.1	tripartite motif-containing protein 16-like	109048511
LOC109072795	127.465	141.335	92.4776	3882.43	2303.76	3145.33	1.98e-46	4.68983	1.83e-48	214.014	25.8095	45.7038	XP_018944539.1	XM_019088994.2	vimentin A2	109072795
LOC109066186	0.657039	0.743867	0	4.71168	17.8327	13.9855	0.000300173	4.68912	0.000126907	14.6872	25.7968	3.52263	XP_018938741.2	XM_019083196.2	chemokine-like receptor 1	109066186
LOC109108442	29.5667	11.158	19.2662	636.077	582.905	337.05	2.51e-25	4.68901	1.21e-26	114.149	25.7948	24.6005	XP_042630070.1	XM_042774136.1	CNK3/IPCEF1 fusion protein-like isoform X5	109108442
LOC109083294	2.62815	0	0.770647	40.8346	14.489	36.3622	6.4e-07	4.68827	1.77e-07	27.2653	25.7816	6.19382	XP_042567936.1	XM_042712002.1	V-set domain-containing T-cell activation inhibitor 1-like isoform X2	109083294
LOC109093361	30.2238	8.9264	6.16518	447.61	310.957	418.166	9.45e-17	4.68127	9.44e-18	73.6263	25.6569	16.0245	XP_042576355.1	XM_042720421.1	sterile alpha motif domain-containing protein 9-like	109093361
LOC109065792	0.657039	1.48773	3.85324	45.5463	21.1763	83.9128	3.59e-08	4.67821	8.43e-09	33.1731	25.6024	7.44508	XP_042634277.1	XM_042778343.1	cathepsin B-like	109065792
ercc6l	0.657039	0	0.770647	7.85281	13.3745	15.384	0.000124685	4.67698	4.94e-05	16.4702	25.5807	3.90419	XP_042579719.1	XM_042723785.1	DNA excision repair protein ERCC-6-like	109090044
timp4.1	17.083	11.9019	3.85324	450.751	63.5289	331.456	1.85e-09	4.67648	3.74e-10	39.2465	25.5718	8.73332	XP_042621784.1	XM_042765850.1	metalloproteinase inhibitor 3	122146565
LOC109100820	762.822	904.542	276.662	26983.8	14977.2	7756.34	3e-15	4.67648	3.46e-16	66.523	25.5717	14.5231	XP_042624864.1	XM_042768930.1	disintegrin and metalloproteinase domain-containing protein 8-like	109100820
LOC109093028	1.31408	6.6948	3.08259	149.203	60.1852	71.3259	3.21e-12	4.67503	4.85e-13	52.2657	25.5461	11.4932	XP_042572024.1	XM_042716090.1	B-cell receptor CD22-like	109093028
slc6a7	77.5306	92.2395	59.3398	2497.19	1714.16	1644.69	3.03e-48	4.67465	2.32e-50	222.706	25.5393	47.5188	XP_042566965.1	XM_042711031.1	sodium-dependent proline transporter	109045369
shc2	49.9349	69.9235	45.4682	1922.37	1261.66	1025.14	3.97e-37	4.67007	7.5e-39	169.974	25.4584	36.4016	XP_042605193.1	XM_042749259.1	LOW QUALITY PROTEIN: SHC-transforming protein 2	109096032
birc7	17.083	31.2424	30.0552	768.005	510.46	702.071	1.23e-39	4.66566	1.93e-41	181.831	25.3807	38.9116	XP_042607183.1	XM_042751249.1	baculoviral IAP repeat-containing protein 7 isoform X1	109076720
hdac9b	88.7002	79.5938	75.5234	2597.71	1929.27	1654.48	2.87e-58	4.66254	9.63e-61	270.327	25.3259	57.5417	XP_042596747.1	XM_042740813.1	histone deacetylase 9-B isoform X2	109059706
LOC109046658	0.657039	2.2316	0	32.9818	11.1454	29.3695	3.93e-06	4.65995	1.22e-06	23.5518	25.2804	5.40523	XP_018919973.2	XM_019064428.2	beta-1,3-galactosyltransferase 1-like	109046658
LOC109046882	27.5956	31.9863	17.7249	849.674	532.751	573.404	1.23e-37	4.65678	2.22e-39	172.391	25.225	36.9116	XP_042625374.1	XM_042769440.1	actin-binding LIM protein 1-like isoform X13	109046882
cmtm7	5.91335	6.6948	2.31194	216.737	79.1324	83.9128	2.47e-13	4.6556	3.38e-14	57.4985	25.2044	12.6065	XP_018971997.1	XM_019116452.2	CKLF-like MARVEL transmembrane domain-containing protein 7	109103111
b3gnt5a	150.462	142.079	108.661	4664.57	2801.96	2636.26	7.65e-42	4.65311	9.8e-44	192.343	25.1609	41.1163	XP_018921270.1	XM_019065725.2	lactosylceramide 1,3-N-acetyl-beta-D-glucosaminyltransferase A	109048047
LOC109051575	46.6497	60.9971	58.5692	2046.44	1251.63	879.686	2.7e-31	4.65259	8.48e-33	142.273	25.1518	30.5691	XP_042576547.1	XM_042720613.1	synaptic vesicle membrane protein VAT-1 homolog	109051575
hk2	31.5379	29.7547	36.2204	1146.51	744.514	553.825	1.17e-34	4.64813	2.77e-36	158.217	25.0741	33.9317	XP_042609196.1	XM_042753262.1	hexokinase-2	109107149
LOC109045459	0.657039	0	0.770647	9.42337	11.1454	15.384	0.000125232	4.64535	4.96e-05	16.4615	25.0259	3.90228	XP_042604023.1	XM_042748089.1	proline-rich protein 7 isoform X1	109045459
LOC109074559	9.85558	6.6948	4.62388	259.143	130.401	146.847	3.85e-21	4.64421	2.67e-22	94.3299	25.0061	20.4149	XP_042595256.1	XM_042739322.1	DNA helicase B-like	109074559
LOC109062379	242.447	313.168	178.019	7804.12	4922.93	5570.41	2.9e-42	4.64009	3.61e-44	194.331	24.9348	41.5378	XP_042613674.1	XM_042757740.1	myosin-9-like	109062379
LOC122139485	23.6534	12.6457	33.1378	901.502	206.19	623.752	3.16e-14	4.63978	3.98e-15	61.7077	24.9294	13.5002	XP_042593529.1	XM_042737595.1	interferon-induced, double-stranded RNA-activated protein kinase-like	122139485
LOC109070280	10.5126	1.48773	5.39453	171.191	117.027	153.84	2.28e-18	4.63974	1.97e-19	81.2705	24.9288	17.6421	XP_042615569.1	XM_042759635.1	interleukin-13 receptor subunit alpha-1-like	109070280
LOC122141131	0.657039	0.743867	0	10.9939	13.3745	11.1884	0.00010997	4.63722	4.32e-05	16.7266	24.8853	3.95872
LOC109105793	53.2201	66.2042	47.7801	1622.39	1243.83	1289.46	2.26e-64	4.63488	4.47e-67	299.391	24.845	63.646	XP_042628256.1	XM_042772322.1	histone deacetylase 9-B-like isoform X1	109105793
LOC109084713	36.1371	20.0844	12.3304	876.373	524.949	309.079	1.42e-17	4.63263	1.33e-18	77.5015	24.8062	16.8463	XP_018954939.2	XM_019099394.2	monocarboxylate transporter 4-like	109084713
LOC109094641	30.2238	35.7056	34.6791	1036.57	864.884	590.187	1.38e-43	4.63182	1.53e-45	200.619	24.7923	42.8592	XP_042626107.1	XM_042770173.1	E3 ubiquitin-protein ligase RNF130-like isoform X2	109094641
LOC109110121	11.1697	2.2316	4.62388	207.314	112.569	135.659	1.5e-16	4.63056	1.52e-17	72.6888	24.7706	15.8245	XP_042626420.1	XM_042770486.1	tripartite motif-containing protein 16-like	109110121
LOC109098800	13.7978	25.2915	11.5597	516.715	434.671	299.289	5.61e-29	4.62754	2.07e-30	131.351	24.7188	28.2512	XP_042611465.1	XM_042755531.1	syntaxin-binding protein 1-like	109098800
LOC109083516	41.3934	18.5967	40.8443	976.889	588.478	931.433	5.71e-30	4.62711	1.97e-31	136.029	24.7115	29.2436	XP_042627096.1	XM_042771162.1	E3 ISG15--protein ligase HERC5-like	109083516
gins4	9.85558	8.18254	7.70647	259.143	167.181	213.978	1.08e-32	4.62674	3.03e-34	148.894	24.7051	31.9668	XP_042586164.1	XM_042730230.1	DNA replication complex GINS protein SLD5	109065343
ncapg2	1.31408	2.97547	2.31194	53.3991	30.0926	78.3187	4.57e-11	4.62626	7.74e-12	46.8315	24.6969	10.3403	XP_042583969.1	XM_042728035.1	condensin-2 complex subunit G2 isoform X1	109072309
tnfaip8l2a	11.8267	23.8037	16.9542	577.967	246.314	469.912	2.08e-23	4.62478	1.19e-24	105.048	24.6717	22.6822	XP_018980180.1	XM_019124635.2	tumor necrosis factor, alpha-induced protein 8-like protein 2 A	109111669
LOC109092764	78.8446	104.141	60.8811	2830.15	1512.43	1669.87	8.2e-34	4.62302	2.11e-35	154.189	24.6416	33.0864	XP_042583641.1	XM_042727707.1	CD81 protein-like	109092764
LOC109078605	0	1.48773	0	12.5645	6.68725	16.7826	0.000480789	4.62238	0.000210685	13.7333	24.6307	3.31805	XP_042609915.1	XM_042753981.1	stathmin-like	109078605
LOC109054513	52.5631	60.2532	60.1105	1408.79	1248.29	1591.55	4.52e-78	4.6202	3.28e-81	364.286	24.5935	77.3453	XP_018927315.2	XM_019071770.2	C-X-C chemokine receptor type 4-like	109054513
igsf9bb	5.25631	8.9264	2.31194	190.038	114.798	102.094	4.68e-18	4.61764	4.17e-19	79.787	24.5499	17.3293	XP_042566823.1	XM_042710889.1	protein turtle homolog B	109045631
LOC109054170	39.4223	43.8881	55.4866	1444.92	773.492	1181.77	3.72e-39	4.61613	6.03e-41	179.566	24.5241	38.4293	XP_042626846.1	XM_042770912.1	ras and Rab interactor 2-like isoform X1	109054170
LOC109048105	17.74	17.1089	5.39453	353.376	354.424	286.702	4.09e-29	4.61505	1.5e-30	131.997	24.5059	28.3886	XP_042582645.1	XM_042726711.1	GTPase HRas-like	109048105
LOC109063510	11.1697	11.9019	4.62388	325.106	188.357	170.623	5.27e-22	4.61471	3.37e-23	98.4305	24.5	21.278	XP_018936120.1	XM_019080575.2	DNA replication complex GINS protein SLD5	109063510
LOC109064273	104.469	78.106	71.6702	2508.19	1458.93	2262.85	3.3e-43	4.61225	3.77e-45	198.822	24.4583	42.4812	XP_042572328.1	XM_042716394.1	potassium voltage-gated channel subfamily KQT member 5-like	109064273
LOC109052034	3.94223	4.4632	2.31194	89.522	150.463	22.3768	7.18e-09	4.61223	1.56e-09	36.4615	24.4579	8.14406	XP_042588268.1	XM_042732334.1	myeloperoxidase-like	109052034
LOC109058170	29.5667	14.8773	18.4955	606.237	536.094	404.18	2.67e-36	4.60918	5.43e-38	166.037	24.4063	35.573	XP_018930939.1	XM_019075394.2	tripartite motif-containing protein 16-like isoform X2	109058170
nccrp1	44.6786	64.7164	36.2204	1374.24	1105.62	1074.08	3.77e-49	4.60885	2.7e-51	226.995	24.4007	48.4236	XP_042580248.1	XM_042724314.1	F-box only protein 50	109084120
LOC109080267	1.31408	1.48773	0	26.6995	11.1454	32.1666	2.99e-06	4.60437	9.11e-07	24.1074	24.325	5.5244	XP_042598801.1	XM_042742867.1	CMRF35-like molecule 3	109080267
hcar1-3	4.59927	17.1089	15.4129	365.941	333.248	194.398	1.33e-19	4.60321	1.04e-20	87.0851	24.3056	18.8763	XP_018973687.1	XM_019118142.2	hydroxycarboxylic acid receptor 2	109104834
LOC109108073	1.31408	1.48773	0.770647	37.6935	17.8327	32.1666	2.7e-08	4.59805	6.25e-09	33.7557	24.2187	7.56831
LOC109053128	7.22742	1.48773	8.47712	238.725	92.5069	86.7099	7.63e-12	4.59694	1.2e-12	50.4935	24.2001	11.1173	XP_042611386.1	XM_042755452.1	integrin alpha-E-like	109053128
LOC109086795	5.25631	2.2316	0.770647	75.3869	74.6743	55.9419	9.55e-15	4.59667	1.15e-15	64.1511	24.1955	14.0202	XP_042605024.1	XM_042749090.1	thymidine phosphorylase-like isoform X1	109086795
LOC109101298	1.97112	0	0	9.42337	13.3745	27.9709	0.000127265	4.59639	5.05e-05	16.4285	24.1909	3.89529	XP_042621723.1	XM_042765789.1	uncharacterized protein LOC109101298	109101298
LOC122147774	1.31408	0	0.770647	29.8407	11.1454	11.1884	4.2e-05	4.59513	1.53e-05	18.6993	24.1698	4.37641	XP_042627617.1	XM_042771683.1	integrin alpha-E-like	122147774
LOC109063757	5.25631	9.67027	8.47712	194.75	122.6	244.746	6.81e-23	4.59393	4.06e-24	102.618	24.1496	22.1668	XP_042632693.1	XM_042776759.1	alpha-tubulin N-acetyltransferase 1-like isoform X2	109063757
LOC109053439	22.3393	32.7301	16.1836	713.035	510.46	496.484	2.7e-37	4.59162	5.04e-39	170.763	24.111	36.5694	XP_018926366.2	XM_019070821.2	RNA-binding motif, single-stranded-interacting protein 1-like isoform X1	109053439
tlr7	17.083	1.48773	14.6423	207.314	209.534	387.398	1.4e-12	4.59102	2.05e-13	53.9592	24.101	11.8547	XP_018982080.2	XM_019126535.2	toll-like receptor 7	109113714
LOC109075535	5.91335	7.43867	6.16518	191.608	111.454	166.427	2.18e-25	4.58652	1.04e-26	114.443	24.0259	24.6616	XP_042602804.1	XM_042746870.1	consortin-like	109075535
LOC109108033	1.31408	0	0	17.2762	12.26	4.19564	0.00111105	4.58323	0.000520571	12.0405	23.9712	2.95427	XP_042629913.1	XM_042773979.1	5-hydroxytryptamine receptor 7-like	109108033
LOC109112291	11.1697	6.6948	15.4129	369.082	178.327	250.34	3.81e-23	4.58294	2.23e-24	103.809	23.9664	22.4191	XP_042632957.1	XM_042777023.1	potassium voltage-gated channel subfamily KQT member 4-like	109112291
LOC109050350	1.97112	4.4632	8.47712	116.222	83.5906	149.645	4.92e-17	4.57517	4.81e-18	74.9573	23.8376	16.3081	XP_042570940.1	XM_042715006.1	ADP-dependent glucokinase-like isoform X1	109050350
nid2a	12.4837	16.3651	6.16518	416.199	285.323	134.261	2.23e-16	4.57248	2.31e-17	71.8618	23.7933	15.6509	XP_042597866.1	XM_042741932.1	nidogen-2 isoform X14	109075754
LOC109079106	0	2.2316	1.54129	21.9879	11.1454	54.5433	1.31e-05	4.57193	4.36e-06	21.0978	23.7842	4.88343	XP_042607745.1	XM_042751811.1	retinol dehydrogenase 10-A-like	109079106
LOC109092662	1.31408	0	3.08259	34.5523	32.3217	36.3622	2.09e-09	4.57035	4.24e-10	38.9982	23.7582	8.68026	XP_042605931.1	XM_042749997.1	tyrosine-protein kinase receptor UFO	109092662
LOC109087706	36.7942	52.8145	33.1378	1196.77	893.862	819.549	7.62e-46	4.56743	7.29e-48	211.26	23.7101	45.1181	XP_018957454.1	XM_019101909.2	alpha-(1,3)-fucosyltransferase 7-like	109087706
LOC109084188	1.97112	31.9863	33.1378	168.05	707.734	711.861	0.000797019	4.56695	0.000363583	12.7106	23.7023	3.09853	XP_042567530.1	XM_042711596.1	LOW QUALITY PROTEIN: GTPase IMAP family member 8-like	109084188
LOC109099009	86.7291	145.054	94.0189	3214.94	2482.08	2011.11	3.43e-41	4.56512	4.64e-43	189.249	23.6721	40.465	XP_018968110.1	XM_019112565.2	vimentin A2-like	109099009
LOC109065781	31.5379	46.8636	33.9085	1100.96	558.385	994.367	8.42e-33	4.56298	2.34e-34	149.408	23.6371	32.0749	XP_042570553.1	XM_042714619.1	anion exchange protein 2-like isoform X1	109065781
hcar1-4	8.5415	7.43867	9.24776	197.891	208.419	187.405	6.53e-39	4.55789	1.07e-40	178.418	23.5538	38.1851	XP_018970545.1	XM_019115000.2	hydroxycarboxylic acid receptor 3	109101620
LOC109045413	18.3971	17.1089	9.24776	725.599	139.318	193	5.07e-11	4.55743	8.63e-12	46.6166	23.5463	10.2952	XP_042581905.1	XM_042725971.1	leptin receptor-like isoform X3	109045413
LOC109073328	1.97112	2.97547	1.54129	70.6753	31.2072	51.7463	1.84e-11	4.5568	3e-12	48.6862	23.536	10.7343	XP_042588436.1	XM_042732502.1	CD209 antigen-like	109073328
fosl1a	67.675	92.2395	48.5508	2205.07	1452.25	1250.3	1.28e-33	4.55628	3.35e-35	153.267	23.5275	32.8915	XP_018971033.2	XM_019115488.2	fos-related antigen 1a isoform X1	109102164
LOC109087858	285.812	409.127	248.148	10860.4	6522.3	4790.02	3.31e-29	4.55521	1.2e-30	132.437	23.51	28.4807	XP_042630412.1	XM_042774478.1	ornithine decarboxylase	109087858
LOC109056524	85.415	67.6919	70.1289	2157.95	2010.63	1083.87	1.73e-36	4.5551	3.48e-38	166.923	23.5083	35.7622	XP_042575996.1	XM_042720062.1	uncharacterized protein LOC109056524	109056524
LOC109077998	300.924	327.301	126.386	8809.28	4102.63	4834.78	3.73e-21	4.55507	2.59e-22	94.3943	23.5078	20.4288	XP_042629173.1	XM_042773239.1	free fatty acid receptor 3-like	109077998
LOC109101519	1.31408	0.743867	0	12.5645	24.5199	12.5869	2.31e-05	4.55252	8.03e-06	19.9314	23.4663	4.63705	XP_042613560.1	XM_042757626.1	galectin-2-like	109101519
LOC122133864	23.6534	37.1933	30.8259	1020.86	468.107	658.716	6.03e-29	4.55182	2.24e-30	131.196	23.4549	28.2197	XP_018927284.1	XM_019071739.2	RING finger protein 208-like	122133864
LOC109045406	9.85558	17.8528	10.7891	395.781	303.155	201.391	4.14e-26	4.55118	1.88e-27	117.839	23.4446	25.3834	XP_042625063.1	XM_042769129.1	palmitoyltransferase AKR1-like	109045406
LOC122144158	6.57039	1.48773	2.31194	139.78	73.5597	34.9637	2.07e-09	4.55109	4.21e-10	39.0123	23.443	8.68322	XP_042610789.1	XM_042754855.1	ras-related protein Rab-35-like	122144158
slc5a11	0	2.97547	1.54129	45.5463	20.0617	37.7608	9.73e-08	4.54872	2.42e-08	31.1284	23.4046	7.01182	XP_042585877.1	XM_042729943.1	sodium/myo-inositol cotransporter 2 isoform X2	109075584
pla2g15	69.6461	70.6674	76.2941	2102.98	1518.01	1447.5	3.32e-61	4.54852	9.25e-64	284.175	23.4013	60.4792	XP_018923684.2	XM_019068139.2	group XV phospholipase A2	109050578
LOC109081738	56.5053	63.9726	30.0552	1559.57	1221.54	746.824	1.55e-26	4.54847	6.79e-28	119.859	23.4005	25.811	XP_018952255.1	XM_019096710.1	cysteine and glycine-rich protein 1-like	109081738
LOC109056750	8.5415	2.97547	13.101	204.173	199.503	170.623	1.17e-24	4.54807	6.04e-26	110.96	23.394	23.9315	XP_042632546.1	XM_042776612.1	interferon-induced protein 44-like	109056750
LOC109065047	8.5415	0.743867	1.54129	65.9636	74.6743	120.275	2.23e-10	4.54794	4.08e-11	43.5766	23.3919	9.65172	XP_018937603.1	XM_019082058.2	discoidin, CUB and LCCL domain-containing protein 1-like	109065047
LOC109074181	12.4837	31.9863	16.1836	702.041	323.217	388.796	3.12e-20	4.54612	2.31e-21	90.0576	23.3624	19.5054	XP_042608834.1	XM_042752900.1	CD44 antigen-like isoform X2	109074181
LOC109103937	29.5667	15.6212	54.7159	829.256	762.346	737.034	6.77e-25	4.54605	3.4e-26	112.097	23.3614	24.1694	XP_018972830.1	XM_019117285.2	receptor-transporting protein 3-like	109103937
LOC109099225	179.372	180.76	171.084	6147.18	2815.33	3448.82	9.32e-35	4.54585	2.19e-36	158.69	23.3581	34.0305	XP_042607287.1	XM_042751353.1	alpha-enolase-like isoform X2	109099225
LOC109059446	3.28519	8.9264	13.101	172.762	90.2778	321.666	2.55e-12	4.54246	3.8e-13	52.7438	23.3032	11.5932	XP_042610366.1	XM_042754432.1	guanylate-binding protein 1-like	109059446
LOC109095392	0	0	1.54129	12.5645	7.80179	13.9855	0.000523909	4.5424	0.000231146	13.5593	23.3023	3.28074	XP_018964647.2	XM_019109102.2	deoxyribonuclease gamma-like	109095392
LOC109110085	128.123	116.787	95.5602	3450.52	2350.57	2139.78	3.77e-49	4.54216	2.69e-51	227.001	23.2984	48.4236	XP_042631040.1	XM_042775106.1	RAS guanyl-releasing protein 1-like isoform X3	109110085
LOC122147243	24.3104	24.5476	33.9085	695.759	594.05	627.948	2.63e-60	4.53832	7.64e-63	279.965	23.2365	59.5803	XP_042624936.1	XM_042769002.1	tripartite motif-containing protein 16-like	122147243
LOC109047564	1.97112	3.71933	3.08259	72.2458	102.538	26.5724	3.76e-10	4.53621	7.03e-11	42.5113	23.2025	9.42511	XP_042605093.1	XM_042749159.1	uncharacterized protein LOC109047564	109047564
LOC109102624	8.5415	24.5476	6.16518	413.058	283.093	209.782	2.11e-16	4.53078	2.17e-17	71.9795	23.1154	15.6761	XP_042601265.1	XM_042745331.1	SH3 domain-binding protein 5-like	109102624
LOC109108563	7.22742	11.158	6.16518	125.645	256.344	183.21	2.17e-22	4.53049	1.33e-23	100.264	23.1107	21.664	XP_042580863.1	XM_042724929.1	vacuolar protein sorting-associated protein 37D-like	109108563
LOC109048711	0.657039	0	1.54129	20.4173	14.489	15.384	1.17e-05	4.52906	3.86e-06	21.3341	23.0878	4.93316	XP_018921916.1	XM_019066371.2	multiple coagulation factor deficiency protein 2 homolog	109048711
LOC109057516	8.5415	2.97547	5.39453	158.627	121.485	116.079	3.46e-23	4.52834	2.01e-24	104.01	23.0764	22.461	XP_018930302.1	XM_019074757.2	tyrosine-protein phosphatase non-receptor type 5-like	109057516
LOC109090359	129.437	129.433	198.056	4823.19	1826.73	3866.98	3.51e-25	4.52498	1.71e-26	113.457	23.0227	24.4545	XP_018959716.2	XM_019104171.2	polyubiquitin-like	109090359
LOC109075509	0.657039	0	2.31194	34.5523	7.80179	25.1739	3.87e-05	4.52238	1.4e-05	18.8665	22.9812	4.41193	XP_042613523.1	XM_042757589.1	transmembrane protease serine 6	109075509
LOC109083613	5.25631	2.2316	6.93582	149.203	134.859	46.1521	3.69e-12	4.51791	5.6e-13	51.9813	22.91	11.4333	XP_018953930.1	XM_019098385.2	transcription factor HES-1	109083613
LOC109093467	84.758	87.0324	57.7985	2296.16	970.765	1992.93	9.88e-28	4.51627	4.01e-29	125.475	22.884	27.0053	XP_042616291.1	XM_042760357.1	CCAAT/enhancer-binding protein alpha-like	109093467
LOC109105904	285.812	322.838	216.552	8474.75	5524.78	4876.73	1.25e-41	4.51529	1.62e-43	191.34	22.8685	40.9029	XP_042596808.1	XM_042740874.1	LOW QUALITY PROTEIN: interleukin-6 receptor subunit alpha-like	109105904
si:dkey-205h23.1	2.62815	1.48773	3.85324	100.516	41.238	40.5579	1.26e-10	4.51292	2.24e-11	44.7457	22.8309	9.90024	XP_042600496.1	XM_042744562.1	AT-rich interactive domain-containing protein 3B	109072489
gpr183a	40.0794	37.1933	36.9911	1075.83	718.879	816.752	1.42e-53	4.51206	7.19e-56	247.972	22.8173	52.8466	XP_018965215.2	XM_019109670.2	G-protein coupled receptor 183-A	109096001
LOC122136156	1.97112	0.743867	0.770647	48.6874	18.9472	13.9855	2.38e-06	4.50751	7.16e-07	24.5722	22.7455	5.62335
LOC109088252	113.011	126.457	86.3125	3428.54	2348.34	1626.51	7.55e-34	4.50546	1.94e-35	154.355	22.7133	33.122	XP_042621381.1	XM_042765447.1	LOW QUALITY PROTEIN: adhesion G protein-coupled receptor E5-like	109088252
LOC109069046	0	2.2316	0	14.1351	0	36.3622	0.19948	4.50512	0.154678	2.0255	22.7079	0.700101	XP_042604296.1	XM_042748362.1	ribonuclease inhibitor-like	109069046
LOC122134402	70.9602	83.3131	12.3304	80.0986	1365.31	2338.37	0.00400456	4.50506	0.0020947	9.46465	22.707	2.39745	XP_042627779.1	XM_042771845.1	tripartite motif-containing protein 16-like	122134402
LOC109049788	23.6534	26.7792	24.6607	599.954	464.764	639.136	3.86e-53	4.50398	2.03e-55	245.907	22.6899	52.4134	XP_042608417.1	XM_042752483.1	V-type proton ATPase catalytic subunit A-like	109049788
LOC109050313	5.91335	13.3896	3.85324	235.584	132.63	156.637	9.58e-19	4.50191	8.02e-20	83.0461	22.6574	18.0185	XP_042608182.1	XM_042752248.1	rho GTPase-activating protein 29-like isoform X1	109050313
slc43a3b	27.5956	37.9372	24.6607	805.698	738.941	496.484	2.63e-39	4.50064	4.19e-41	180.292	22.6374	38.58	XP_018927677.1	XM_019072132.2	solute carrier family 43 member 3b	109054897
LOC109109677	0.657039	0.743867	3.08259	37.6935	14.489	47.5506	5.28e-07	4.50015	1.45e-07	27.6562	22.6297	6.27716	XP_042581543.1	XM_042725609.1	receptor-type tyrosine-protein phosphatase-like N isoform X2	109109677
LOC109075907	3.94223	2.2316	6.16518	124.074	55.7271	99.2969	6.9e-15	4.49955	8.21e-16	64.8198	22.6203	14.1614	XP_042620241.1	XM_042764307.1	B-cell receptor CD22-like isoform X3	109075907
LOC122141970	57.8194	33.474	67.0463	1470.05	770.148	1341.21	8.4e-29	4.49861	3.17e-30	130.512	22.6057	28.0756	XP_042606909.1	XM_042750975.1	polyubiquitin-like isoform X2	122141970
LOC109101010	0	0.743867	2.31194	25.129	12.26	29.3695	7.25e-06	4.49843	2.32e-06	22.3065	22.6028	5.1398	XP_018969969.1	XM_019114424.2	equilibrative nucleoside transporter 1-like	109101010
LOC109057474	5.25631	0.743867	4.62388	113.08	65.7579	64.3332	1.19e-13	4.4979	1.59e-14	58.9871	22.5946	12.923	XP_042573846.1	XM_042717912.1	sorting nexin-16-like	109057474
LOC109046677	0	1.48773	0.770647	21.9879	12.26	15.384	2.22e-05	4.49508	7.72e-06	20.0065	22.5504	4.6531	XP_042588444.1	XM_042732510.1	Fc receptor-like protein 5	109046677
LOC122143682	18.3971	8.9264	4.62388	458.604	172.754	95.1012	4.07e-10	4.49381	7.66e-11	42.3438	22.5305	9.38989	XP_042610194.1	XM_042754260.1	putative adhesion G protein-coupled receptor E4P isoform X1	122143682
LOC109104380	0	1.48773	0.770647	17.2762	23.4054	8.39128	5.74e-05	4.49312	2.14e-05	18.057	22.5197	4.24087	XP_042627353.1	XM_042771419.1	stAR-related lipid transfer protein 13-like isoform X2	109104380
LOC109071508	82.1298	60.9971	67.8169	2109.26	1385.37	1257.29	1.84e-43	4.49133	2.08e-45	200.011	22.4918	42.7345	XP_042578334.1	XM_042722400.1	tyrosine-protein phosphatase non-receptor type 5-like	109071508
rxrga	57.1624	53.5584	45.4682	1349.11	1538.07	625.151	1.96e-27	4.49025	8.12e-29	124.074	22.475	26.7072	XP_042574012.1	XM_042718078.1	retinoic acid receptor RXR-gamma-A isoform X1	109103074
LOC109096382	0.657039	0.743867	0	12.5645	4.45816	15.384	0.000755377	4.48782	0.000343733	12.8156	22.4372	3.12184	XP_042572557.1	XM_042716623.1	beta-crystallin A1-like	109096382
LOC109071050	752.966	569.058	779.895	18124.3	11939	16937.8	2.65e-54	4.48279	1.26e-56	251.435	22.3591	53.5766	XP_042582604.1	XM_042726670.1	LOW QUALITY PROTEIN: NFX1-type zinc finger-containing protein 1-like	109071050
LOC109055965	13.7978	6.6948	11.5597	340.812	182.785	195.797	3.78e-23	4.47845	2.21e-24	103.825	22.2919	22.4223	XP_042587779.1	XM_042731845.1	STE20/SPS1-related proline-alanine-rich protein kinase-like	109055965
LOC122145485	5.25631	2.97547	0.770647	111.51	5.57271	86.7099	3.08e-05	4.47738	1.09e-05	19.3434	22.2753	4.51209	XP_042615178.1	XM_042759244.1	cytosolic phospholipase A2 gamma-like isoform X1	122145485
LOC109052376	28.2527	36.4495	24.6607	1126.09	14.489	848.918	0.00535555	4.47634	0.00287742	8.88361	22.2594	2.2712	XP_042633141.1	XM_042777207.1	LOW QUALITY PROTEIN: NACHT, LRR and PYD domains-containing protein 3-like	109052376
LOC109090678	29.5667	47.6075	18.4955	1013.01	557.271	559.419	3.48e-23	4.47496	2.03e-24	103.994	22.238	22.4578	XP_042574487.1	XM_042718553.1	tetratricopeptide repeat protein 39A	109090678
LOC109090550	85.415	103.397	85.5418	2442.22	1750.94	1907.62	3.04e-64	4.47489	6.14e-67	298.76	22.237	63.5173	XP_042613137.1	XM_042757203.1	potassium voltage-gated channel subfamily KQT member 5-like	109090550
LOC109088671	0.657039	0	1.54129	20.4173	27.8635	0	0.00519119	4.47418	0.00278167	8.94542	22.226	2.28473	XP_018958371.1	XM_019102826.1	uncharacterized protein LOC109088671	109088671
si:ch211-26b3.4	0	1.48773	3.85324	34.5523	10.0309	71.3259	3.03e-05	4.47312	1.08e-05	19.3728	22.2097	4.51818	XP_042609965.1	XM_042754031.1	connector enhancer of kinase suppressor of ras 2	109061894
LOC122134696	0	1.48773	1.54129	42.4052	6.68725	16.7826	0.000116758	4.47045	4.6e-05	16.6052	22.1687	3.93271
LOC109101981	2.62815	1.48773	1.54129	69.1047	27.8635	30.768	3.61e-09	4.46957	7.57e-10	37.8683	22.1552	8.44215	XP_042621619.1	XM_042765685.1	myotonin-protein kinase-like isoform X3	109101981
LOC109061145	5.25631	2.2316	1.54129	91.0926	17.8327	95.1012	9.24e-08	4.46842	2.29e-08	31.2346	22.1376	7.0341	XP_018933821.1	XM_019078276.2	lysophosphatidic acid receptor 6-like	109061145
LOC109094612	36.7942	35.7056	23.8901	1083.69	702.161	351.035	1.73e-20	4.46778	1.25e-21	91.2713	22.1277	19.7625	XP_018963870.1	XM_019108325.2	uncharacterized protein LOC109094612 isoform X1	109094612
LOC109111954	1.31408	0	1.54129	26.6995	18.9472	18.1811	1.22e-06	4.46762	3.54e-07	25.9313	22.1252	5.91207	XP_042622902.1	XM_042766968.1	uncharacterized protein LOC109111954	109111954
LOC109070088	8.5415	7.43867	14.6423	256.002	235.168	181.811	1.36e-30	4.46682	4.5e-32	138.956	22.1129	29.8654	XP_018942228.2	XM_019086683.2	transmembrane protein 71-like	109070088
LOC109090748	149.805	193.405	121.762	4691.27	3078.36	2499.2	7.11e-36	4.46466	1.52e-37	163.995	22.0799	35.148	XP_042580478.1	XM_042724544.1	anthrax toxin receptor 2-like isoform X2	109090748
LOC109105385	7.22742	7.43867	6.93582	171.191	98.0796	208.384	4.23e-21	4.46255	2.95e-22	94.1317	22.0476	20.3734	XP_042596883.1	XM_042740949.1	cell adhesion molecule 4-like isoform X2	109105385
LOC109072573	26.9386	24.5476	21.5781	331.388	254.115	1026.53	2.27e-14	4.46188	2.83e-15	62.382	22.0374	13.6447	XP_018944350.2	XM_019088805.2	allograft inflammatory factor 1-like isoform X1	109072573
gnaz	216.166	185.223	190.35	5212.69	3442.82	4377.45	4.14e-63	4.4602	9.36e-66	293.328	22.0117	62.383	XP_042588260.1	XM_042732326.1	guanine nucleotide-binding protein G(z) subunit alpha	109060773
cbsb	59.1335	45.3759	31.5965	1468.47	1211.51	311.876	3.5e-14	4.45623	4.42e-15	61.5016	21.9512	13.4561	XP_042586805.1	XM_042730871.1	LOW QUALITY PROTEIN: cystathionine beta-synthase b	109055023
LOC122145966	4.59927	1.48773	5.39453	76.9575	66.8725	109.087	3.11e-16	4.45587	3.27e-17	71.175	21.9458	15.5071	XP_042618821.1	XM_042762887.1	uncharacterized protein LOC122145966	122145966
LOC109079782	209.595	208.283	208.845	5421.58	3465.11	4861.35	3.02e-61	4.45495	8.28e-64	284.394	21.9318	60.5207	XP_042581716.1	XM_042725782.1	rho GDP-dissociation inhibitor 2-like isoform X1	109079782
LOC109105341	2.62815	0	0	21.9879	28.9781	9.78983	8.79e-05	4.45189	3.39e-05	17.1876	21.8852	4.05621	XP_042627948.1	XM_042772014.1	1-acylglycerol-3-phosphate O-acyltransferase ABHD5-like isoform X2	109105341
LOC109103573	30.8808	42.4004	27.7433	884.226	693.245	629.346	4.67e-47	4.44907	3.96e-49	217.059	21.8426	46.3305	XP_042572601.1	XM_042716667.1	phosphoglucomutase-2-like	109103573
LOC109051533	81.4728	46.8636	52.404	1504.6	949.589	1502.04	6.97e-36	4.44786	1.48e-37	164.043	21.8243	35.1569	XP_042576644.1	XM_042720710.1	uncharacterized protein LOC109051533	109051533
LOC109047706	82.1298	107.861	96.3309	2539.6	1273.92	2426.48	8.61e-35	4.44618	2.02e-36	158.85	21.7988	34.0648	XP_018920932.1	XM_019065387.2	cornifelin-like	109047706
LOC109057476	3.94223	10.4141	4.62388	212.026	40.1235	160.833	1.03e-09	4.44506	2.02e-10	40.4458	21.782	8.98873	XP_042573845.1	XM_042717911.1	Y+L amino acid transporter 2-like	109057476
LOC109083533	1.97112	2.97547	4.62388	72.2458	82.4761	50.3477	3.59e-15	4.44486	4.19e-16	66.1466	21.779	14.4445	XP_042605727.1	XM_042749793.1	uncharacterized protein LOC109083533 isoform X2	109083533
LOC109107504	0	3.71933	1.54129	34.5523	18.9472	58.739	9.27e-07	4.44426	2.62e-07	26.508	21.7698	6.03293	XP_042622533.1	XM_042766599.1	protein diaphanous homolog 3-like isoform X1	109107504
lrfn2b	0.657039	1.48773	0.770647	34.5523	18.9472	9.78983	9.64e-06	4.44346	3.15e-06	21.72	21.7577	5.01571	XP_042633259.1	XM_042777325.1	leucine-rich repeat and fibronectin type-III domain-containing protein 2 isoform X3	109064996
LOC109106019	5.25631	5.95093	3.85324	157.056	110.34	61.5361	1.1e-15	4.443	1.22e-16	68.5818	21.7508	14.9591	XP_042621760.1	XM_042765826.1	leucine-rich repeat flightless-interacting protein 2-like isoform X1	109106019
LOC109055053	7.22742	2.2316	16.1836	190.038	179.441	183.21	3.52e-17	4.43974	3.4e-18	75.6417	21.7018	16.4536	XP_042588447.1	XM_042732513.1	E3 ubiquitin-protein ligase TRIM16-like	109055053
LOC109086786	1.97112	0.743867	0.770647	39.264	7.80179	30.768	1.07e-05	4.43817	3.52e-06	21.5124	21.6782	4.97148	XP_042580509.1	XM_042724575.1	disabled homolog 2-like isoform X2	109086786
LOC109103802	7.22742	14.1335	7.70647	345.523	108.111	176.217	8.23e-15	4.43768	9.88e-16	64.4548	21.6708	14.0846	XP_042634240.1	XM_042778306.1	proto-oncogene c-Fos-like	109103802
LOC109078560	9.85558	6.6948	10.7891	312.542	105.881	174.818	1.39e-16	4.43471	1.4e-17	72.8478	21.6262	15.8583	XP_042599088.1	XM_042743154.1	psychosine receptor-like isoform X1	109078560
LOC109083431	0.657039	0.743867	2.31194	29.8407	16.7181	32.1666	2.6e-07	4.42899	6.85e-08	29.1053	21.5406	6.58579	XP_018953757.2	XM_019098212.2	N-acetyllactosaminide beta-1,3-N-acetylglucosaminyltransferase 3-like	109083431
LOC109082417	6.57039	5.20707	2.31194	131.927	50.1544	125.869	4.46e-13	4.42846	6.23e-14	56.297	21.5327	12.351	XP_042606119.1	XM_042750185.1	torsin-1A-like	109082417
LOC109106898	1.97112	0.743867	1.54129	45.5463	27.8635	19.5797	4.54e-08	4.42749	1.08e-08	32.6879	21.5183	7.34283	XP_042629643.1	XM_042773709.1	WD repeat and HMG-box DNA-binding protein 1-like	109106898
LOC109094629	40.7364	34.9617	38.5324	1045.99	608.54	804.165	1.21e-42	4.42541	1.46e-44	196.13	21.4873	41.919	XP_042618187.1	XM_042762253.1	S-adenosylhomocysteine hydrolase-like protein 1 isoform X2	109094629
LOC109073510	5.25631	3.71933	0	113.08	43.4671	40.5579	4.1e-08	4.42235	9.69e-09	32.9022	21.4417	7.38762	XP_042617331.1	XM_042761397.1	mucin-5AC-like	109073510
LOC109066202	9.19854	5.95093	2.31194	166.48	47.9253	165.029	7.85e-11	4.42071	1.37e-11	45.7159	21.4174	10.1051	XP_018938762.1	XM_019083217.2	protein C19orf12 homolog	109066202
LOC109065441	1.97112	2.97547	0	39.264	27.8635	40.5579	3.82e-09	4.41959	8.03e-10	37.7528	21.4008	8.41752	XP_042612284.1	XM_042756350.1	beta-hexosaminidase subunit beta-like isoform X3	109065441
LOC109055237	0.657039	2.2316	0	31.4112	11.1454	19.5797	1.94e-05	4.41629	6.67e-06	20.2864	21.3518	4.71209	XP_018928017.1	XM_019072472.2	probable G-protein coupled receptor 141	109055237
samsn1a	33.509	26.7792	23.8901	837.109	440.244	518.861	1.21e-31	4.40984	3.65e-33	143.944	21.2565	30.9185	XP_042595636.1	XM_042739702.1	SAM domain-containing protein SAMSN-1a	109080346
LOC109093027	1.97112	2.2316	5.39453	67.5341	71.3306	61.5361	6.62e-16	4.40949	7.17e-17	69.6263	21.2514	15.1789	XP_042615633.1	XM_042759699.1	4F2 cell-surface antigen heavy chain-like	109093027
LOC109077426	1.31408	2.97547	3.85324	67.5341	47.9253	54.5433	7.13e-14	4.40622	9.27e-15	60.0447	21.2033	13.1472	XP_042596689.1	XM_042740755.1	inositol 1,4,5-triphosphate receptor associated 2-like isoform X3	109077426
LOC109081717	0.657039	4.4632	4.62388	105.228	0	100.695	0.0546112	4.40497	0.0366773	4.36534	21.185	1.26272	XP_018952239.2	XM_019096694.2	uncharacterized protein LOC109081717	109081717
LOC122134614	16.426	11.9019	20.0368	463.316	219.565	341.246	2.92e-25	4.4027	1.41e-26	113.839	21.1516	24.5347
LOC109049576	205.653	175.553	192.662	4169.84	4263.12	3675.38	1.09e-96	4.39858	8.83e-101	454.192	21.0913	95.9614	XP_042585297.1	XM_042729363.1	LOW QUALITY PROTEIN: serine/threonine-protein kinase pim-1-like	109049576
LOC109056376	0.657039	0.743867	0.770647	10.9939	12.26	22.3768	3.42e-05	4.39739	1.22e-05	19.1254	21.0739	4.46628	XP_042587540.1	XM_042731606.1	amyloid-beta A4 protein-like isoform X2	109056376
LOC109083054	80.1587	57.2777	59.3398	1711.91	903.893	1537	4.66e-35	4.39653	1.07e-36	160.12	21.0614	34.3316
herc5.1	30.2238	9.67027	38.5324	669.059	434.671	548.231	6.47e-20	4.39579	4.93e-21	88.5615	21.0506	19.1892	XP_042617185.1	XM_042761251.1	LOW QUALITY PROTEIN: E3 ISG15--protein ligase HERC5	109068827
LOC109058320	161.631	201.588	181.873	4782.36	3101.77	3583.08	4.18e-56	4.39515	1.69e-58	260.034	21.0413	55.3792	XP_042576321.1	XM_042720387.1	rho GDP-dissociation inhibitor 2-like isoform X1	109058320
LOC122134984	1.31408	1.48773	0	12.5645	11.1454	36.3622	4.56e-05	4.39193	1.67e-05	18.5342	20.9944	4.3415	XP_042568303.1	XM_042712369.1	SLAM family member 5-like	122134984
LOC109096121	19.7112	23.8037	22.3488	560.69	329.904	490.89	7.77e-37	4.39083	1.51e-38	168.583	20.9784	36.1098	XP_042620399.1	XM_042764465.1	rho GTPase-activating protein 6-like	109096121
LOC109052885	32.8519	44.632	30.8259	967.466	708.848	595.781	4.46e-40	4.39078	6.79e-42	183.908	20.9776	39.3504	XP_018925855.1	XM_019070310.2	1-acyl-sn-glycerol-3-phosphate acyltransferase delta-like isoform X1	109052885
LOC122147410	39.4223	50.5829	49.3214	1325.55	892.748	690.882	1.75e-35	4.38542	3.88e-37	162.125	20.8998	34.7565	XP_042625715.1	XM_042769781.1	thymosin beta-a-like	122147410
LOC109083647	260.844	296.803	296.699	6700.01	5136.92	6012.36	1.92e-83	4.38521	6.97e-87	390.342	20.8969	82.7171	XP_018953967.2	XM_019098422.2	NHS-like protein 2	109083647
LOC122146448	6.57039	3.71933	2.31194	92.6631	43.4671	131.463	1.09e-11	4.38342	1.74e-12	49.7582	20.871	10.9619	XP_042621124.1	XM_042765190.1	CMRF35-like molecule 3 isoform X1	122146448
si:ch211-264f5.2	99.2128	127.945	51.6334	3144.26	1942.65	732.839	4.1e-14	4.38303	5.22e-15	61.1758	20.8652	13.3872	XP_042600896.1	XM_042744962.1	polymeric immunoglobulin receptor	109064066
LOC109061086	1.31408	2.2316	0.770647	29.8407	27.8635	32.1666	4.42e-09	4.37664	9.35e-10	37.4565	20.7731	8.35473	XP_042615005.1	XM_042759071.1	protein CBFA2T2	109061086
LOC109111649	1.31408	0.743867	0	21.9879	16.7181	5.59419	0.000216916	4.37652	8.96e-05	15.3433	20.7714	3.66371	XP_042574859.1	XM_042718925.1	secretogranin-2-like isoform X1	109111649
LOC122148057	0	5.95093	3.08259	36.1229	64.6434	82.5143	1.52e-08	4.37589	3.4e-09	34.9379	20.7622	7.8188	XP_042629221.1	XM_042773287.1	tripartite motif-containing protein 16-like	122148057
LOC109088228	7.88446	4.4632	3.08259	188.467	45.6962	90.9056	2.15e-10	4.37552	3.92e-11	43.6513	20.7569	9.66666	XP_042584292.1	XM_042728358.1	meiosis 1 arrest protein	109088228
LOC122134289	20.3682	12.6457	10.7891	416.199	261.917	237.753	6.43e-26	4.37327	2.95e-27	116.947	20.7246	25.1916	XP_042578030.1	XM_042722096.1	plexin-C1-like	122134289
LOC109058590	4.59927	7.43867	4.62388	232.443	43.4671	69.9274	5.27e-09	4.37231	1.13e-09	37.093	20.7108	8.27789	XP_042626748.1	XM_042770814.1	mitochondrial ornithine transporter 1-like	109058590
LOC109085112	1.31408	0	1.54129	21.9879	23.4054	13.9855	4.36e-06	4.37136	1.36e-06	23.3383	20.6972	5.36092	XP_042621901.1	XM_042765967.1	tubulin polyglutamylase TTLL7-like isoform X1	109085112
LOC122135434	2.62815	0.743867	3.08259	36.1229	32.3217	65.7317	7.75e-10	4.37117	1.5e-10	41.0224	20.6945	9.11078	XP_042570781.1	XM_042714847.1	LOW QUALITY PROTEIN: tripartite motif-containing protein 16-like	122135434
LOC109053371	2.62815	2.97547	3.85324	37.6935	61.2998	95.1012	3.57e-12	4.3701	5.41e-13	52.0488	20.679	11.4478	XP_042602754.1	XM_042746820.1	DNA replication licensing factor MCM3-like	109053371
LOC109056072	39.4223	69.9235	35.4498	1185.77	811.386	992.969	6.16e-34	4.36864	1.56e-35	154.789	20.6582	33.2106	XP_042581545.1	XM_042725611.1	sorcin-like	109056072
LOC109103845	1.97112	0	0	26.6995	5.57271	11.1884	0.00110107	4.36473	0.000515405	12.0591	20.6023	2.95818	XP_042592376.1	XM_042736442.1	uncharacterized protein LOC109103845	109103845
LOC109090556	2.62815	0.743867	0	32.9818	25.6344	13.9855	4.47e-06	4.36248	1.4e-06	23.284	20.5701	5.3495	XP_042571819.1	XM_042715885.1	GRAM domain-containing protein 2A-like	109090556
LOC122134195	1.97112	0.743867	2.31194	37.6935	25.6344	40.5579	1.76e-09	4.35992	3.54e-10	39.3514	20.5337	8.75561	XP_042618887.1	XM_042762953.1	uncharacterized protein LOC122134195	122134195
LOC122136593	36.7942	31.9863	16.1836	794.704	682.099	267.123	5.05e-17	4.35523	4.94e-18	74.9049	20.467	16.2971	XP_042576826.1	XM_042720892.1	uncharacterized protein LOC122136593 isoform X1	122136593
LOC109051885	232.592	333.996	258.937	6549.24	5355.37	4962.05	5.05e-60	4.35315	1.49e-62	278.635	20.4376	59.2964	XP_018924922.1	XM_019069377.2	influenza virus NS1A-binding protein homolog A	109051885
LOC109056588	6.57039	6.6948	13.8716	240.296	142.661	167.826	3.9e-22	4.35225	2.46e-23	99.05	20.4249	21.4089	XP_042615967.1	XM_042760033.1	proline-serine-threonine phosphatase-interacting protein 1-like	109056588
LOC109071995	28.9097	22.316	29.2846	799.416	338.821	509.071	1.78e-25	4.35216	8.46e-27	114.856	20.4235	24.7494	XP_042624831.1	XM_042768897.1	regulator of G-protein signaling 17-like	109071995
LOC109111828	21.6823	16.3651	63.9637	486.874	391.204	1199.95	1.38e-11	4.35163	2.23e-12	49.2728	20.4161	10.859	XP_018980363.1	XM_019124818.2	myosin light chain kinase, smooth muscle-like	109111828
LOC122135951	3.94223	1.48773	0.770647	51.8285	35.6653	43.355	1.24e-10	4.35018	2.21e-11	44.7791	20.3955	9.90744	XP_042573165.1	XM_042717231.1	uncharacterized protein LOC122135951	122135951
LOC109048459	0.657039	0	2.31194	31.4112	8.91633	19.5797	6.02e-05	4.34931	2.25e-05	17.9636	20.3832	4.22045	XP_042569676.1	XM_042713742.1	cadherin-11-like	109048459
LOC109062095	1.31408	0	1.54129	21.9879	10.0309	26.5724	1.92e-05	4.34021	6.58e-06	20.311	20.255	4.71721	XP_042593584.1	XM_042737650.1	sialic acid-binding Ig-like lectin 5	109062095
LOC122147284	622.873	585.423	476.26	14540.3	10759.8	8788.47	5e-49	4.33854	3.59e-51	226.423	20.2316	48.3012	XP_042625358.1	XM_042769424.1	V-type immunoglobulin domain-containing suppressor of T-cell activation-like	122147284
LOC109047620	45.3357	66.2042	55.4866	1630.24	1107.85	630.745	1.08e-24	4.33509	5.55e-26	111.128	20.1833	23.9649	XP_042596020.1	XM_042740086.1	wiskott-Aldrich syndrome protein homolog 1-like	109047620
agpat9l	17.74	19.3405	19.2662	521.426	401.235	213.978	8.51e-24	4.33477	4.7e-25	106.891	20.1789	23.0702	XP_042579086.1	XM_042723152.1	glycerol-3-phosphate acyltransferase 3-like	109090706
LOC109109494	1.97112	3.71933	0.770647	76.9575	40.1235	13.9855	1.12e-06	4.33447	3.22e-07	26.1157	20.1746	5.95048	XP_042599787.1	XM_042743853.1	protein jagged-1b	109109494
LOC109099000	7.22742	2.2316	6.16518	84.8103	90.2778	142.652	8.23e-17	4.33436	8.18e-18	73.9099	20.1731	16.0848	XP_042610838.1	XM_042754904.1	uncharacterized protein LOC109099000	109099000
LOC109108580	51.906	66.2042	41.6149	1462.19	737.826	1023.74	2.34e-31	4.33372	7.31e-33	142.568	20.1641	30.6301	XP_042599076.1	XM_042743142.1	LOW QUALITY PROTEIN: pleckstrin homology domain-containing family G member 3-like	109108580
LOC122139827	59.7905	48.3513	63.9637	1243.88	1321.85	903.462	6.64e-51	4.3334	4.26e-53	235.253	20.1597	50.1779	XP_042595583.1	XM_042739649.1	NLR family CARD domain-containing protein 3-like	122139827
LOC109067076	99.8699	98.9343	61.6518	2212.92	1616.08	1427.92	9.76e-40	4.33293	1.52e-41	182.3	20.1531	39.0107	XP_042591359.1	XM_042735425.1	macrophage-capping protein-like	109067076
zgc:136870	8.5415	8.18254	10.0184	180.615	166.067	190.202	1.56e-34	4.32921	3.77e-36	157.61	20.1012	33.8064	XP_018932884.1	XM_019077339.2	GTPase IMAP family member 4	109060189
LOC109095032	2.62815	5.95093	7.70647	89.522	83.5906	149.645	3.27e-16	4.32841	3.45e-17	71.0699	20.09	15.4848	XP_042570589.1	XM_042714655.1	DNA replication licensing factor mcm4-A	109095032
ppp1cc	56.5053	90.7518	77.0647	1956.92	1200.36	1344	2.2e-38	4.32826	3.75e-40	175.928	20.088	37.657	XP_042579240.1	XM_042723306.1	serine/threonine-protein phosphatase PP1-gamma catalytic subunit B	109057071
LOC109083313	0.657039	2.2316	3.85324	26.6995	91.3924	13.9855	9.07e-06	4.32679	2.95e-06	21.8456	20.0674	5.04251	XP_042570092.1	XM_042714158.1	GTPase IMAP family member 4-like	109083313
LOC122144639	0.657039	1.48773	2.31194	43.9757	24.5199	19.5797	1.72e-07	4.32654	4.42e-08	29.9544	20.064	6.76369
LOC122146449	3.94223	2.2316	0	42.4052	17.8327	67.1303	1.04e-06	4.32396	2.97e-07	26.2672	20.0281	5.98236	XP_042621148.1	XM_042765214.1	CMRF35-like molecule 7 isoform X1	122146449
ebi3	1.31408	0.743867	0	15.7056	14.489	12.5869	5.39e-05	4.32367	2e-05	18.1878	20.0241	4.26802	XP_018979830.1	XM_019124285.2	interleukin-27 subunit beta	109111357
LOC109104846	35.4801	32.7301	43.1562	857.526	495.971	872.694	4.34e-35	4.32124	9.86e-37	160.273	19.9905	34.3629	XP_042628670.1	XM_042772736.1	protein tyrosine phosphatase type IVA 3-like isoform X1	109104846
LOC109053042	30.8808	39.4249	26.9726	833.968	441.358	671.303	1.68e-32	4.3211	4.81e-34	147.974	19.9885	31.7751	XP_042627966.1	XM_042772032.1	actin-related protein 2/3 complex subunit 5-A-like isoform X1	109053042
LOC109051933	0.657039	1.48773	0	10.9939	17.8327	13.9855	7.48e-05	4.31872	2.85e-05	17.5182	19.9556	4.12634	XP_042622729.1	XM_042766795.1	protein Wnt-4a	109051933
LOC109060174	12.4837	5.20707	2.31194	84.8103	84.7051	234.956	5.34e-10	4.31663	1.02e-10	41.7879	19.9267	9.27246	XP_042611493.1	XM_042755559.1	carcinoembryonic antigen-related cell adhesion molecule 20-like	109060174
LOC109103387	44.6786	2.97547	9.24776	840.25	288.666	0	0.109516	4.3092	0.0790848	3.08361	19.8244	0.960524	XP_042573432.1	XM_042717498.1	glutathione hydrolase 1 proenzyme-like isoform X3	109103387
LOC122144921	1.97112	6.6948	1.54129	111.51	5.57271	85.3114	5.16e-05	4.30894	1.91e-05	18.2779	19.8208	4.28699	XP_042612066.1	XM_042756132.1	LOW QUALITY PROTEIN: ribonuclease inhibitor-like	122144921
LOC109091784	9.85558	14.1335	6.16518	262.284	162.723	174.818	1.05e-23	4.3085	5.87e-25	106.453	19.8147	22.979	XP_042573276.1	XM_042717342.1	uncharacterized protein LOC109091784 isoform X1	109091784
LOC109108898	0.657039	2.97547	1.54129	25.129	20.0617	55.9419	3.75e-07	4.30752	1.01e-07	28.3542	19.8012	6.42562	XP_042602733.1	XM_042746799.1	LOW QUALITY PROTEIN: NACHT, LRR and PYD domains-containing protein 3-like	109108898
LOC109072365	3.94223	6.6948	2.31194	109.939	71.3306	75.5216	2.37e-16	4.30349	2.46e-17	71.7355	19.746	15.6251	XP_042629071.1	XM_042773137.1	sialic acid-binding Ig-like lectin 14	109072365
LOC122136135	13.1408	8.18254	21.5781	348.665	268.604	226.565	3.65e-25	4.30213	1.79e-26	113.375	19.7274	24.4378	XP_042573612.1	XM_042717678.1	E3 ubiquitin/ISG15 ligase TRIM25-like	122136135
LOC109091811	39.4223	21.5721	13.8716	697.329	109.225	675.498	1.51e-09	4.3017	3.02e-10	39.6642	19.7215	8.8222	XP_042613714.1	XM_042757780.1	myosin-11-like isoform X2	109091811
LOC109056668	172.144	121.994	139.487	3720.66	2339.42	2492.21	8e-44	4.30036	8.76e-46	201.73	19.7032	43.0969	XP_018929406.2	XM_019073861.2	solute carrier family 2, facilitated glucose transporter member 3-like isoform X2	109056668
LOC122134612	22.3393	5.95093	16.1836	248.149	402.349	229.362	3.63e-18	4.29968	3.18e-19	80.3202	19.694	17.4405	XP_042612056.1	XM_042756122.1	interferon-induced protein 44-like	122134612
LOC109046162	214.195	200.844	217.322	5344.62	2951.31	4153.69	1.76e-45	4.29886	1.73e-47	209.541	19.6828	44.7539	XP_042597665.1	XM_042741731.1	inactive phospholipase C-like protein 2	109046162
LOC109076507	6.57039	9.67027	7.70647	179.044	123.714	167.826	1.2e-26	4.29881	5.24e-28	120.372	19.6821	25.92	XP_042567690.1	XM_042711756.1	semaphorin-4E-like	109076507
LOC109054073	58.4764	66.948	49.3214	1628.67	972.995	839.128	1.48e-32	4.29822	4.2e-34	148.241	19.674	31.831	XP_042591106.1	XM_042735172.1	retinoic acid receptor alpha isoform X1	109054073
LOC109098982	63.0757	63.9726	59.3398	1611.4	730.025	1327.22	5.26e-31	4.29767	1.69e-32	140.904	19.6666	30.2786	XP_042595872.1	XM_042739938.1	sialic acid-binding Ig-like lectin 14 isoform X2	109098982
LOC109055414	1.97112	2.97547	0.770647	39.264	27.8635	46.1521	1.01e-09	4.29473	1.98e-10	40.4836	19.6265	8.99688	XP_042574204.1	XM_042718270.1	TRAF2 and NCK-interacting protein kinase-like isoform X1	109055414
LOC122139844	4.59927	4.4632	6.16518	133.498	57.9561	107.688	2.16e-15	4.29452	2.46e-16	67.1956	19.6236	14.665
LOC122134506	37.4512	44.632	30.0552	1041.28	675.412	482.499	7.79e-28	4.2921	3.14e-29	125.961	19.5907	27.1085	XP_042633102.1	XM_042777168.1	uncharacterized protein LOC122134506 isoform X1	122134506
LOC109103964	5.25631	1.48773	4.62388	31.4112	57.9561	134.261	1.23e-08	4.29044	2.74e-09	35.3623	19.5683	7.9092	XP_042627744.1	XM_042771810.1	tripartite motif-containing protein 16-like	109103964
LOC109084370	22.3393	20.0844	27.7433	522.997	392.319	455.926	1.71e-46	4.2895	1.55e-48	214.341	19.5555	45.7676	XP_042575721.1	XM_042719787.1	cdc42 effector protein 4-like	109084370
LOC109078969	0	1.48773	1.54129	25.129	2.22908	30.768	0.000989148	4.28863	0.000458699	12.2765	19.5437	3.00474	XP_018949691.2	XM_019094146.2	uncharacterized protein LOC109078969	109078969
LOC109049164	246.389	150.261	252.002	5303.79	3732.6	3602.66	5.82e-39	4.28385	9.51e-41	178.658	19.479	38.2353	XP_042567846.1	XM_042711912.1	regulator of G-protein signaling 21-like isoform X2	109049164
LOC109077139	5.25631	9.67027	2.31194	108.369	70.2161	158.036	1.62e-13	4.28218	2.17e-14	58.3716	19.4564	12.7915	XP_042620143.1	XM_042764209.1	B-cell receptor CD22-like isoform X1	109077139
LOC109059894	91.9854	92.9834	82.4592	2128.11	1503.52	1574.76	4.61e-59	4.28186	1.43e-61	274.121	19.4522	58.3359	XP_042622389.1	XM_042766455.1	arf-GAP with SH3 domain, ANK repeat and PH domain-containing protein 2-like isoform X1	109059894
LOC109062976	2.62815	0	1.54129	51.8285	13.3745	18.1811	2.27e-05	4.28074	7.88e-06	19.9678	19.437	4.64491	XP_042593135.1	XM_042737201.1	B-cell receptor CD22-like	109062976
LOC109103345	14.4548	18.5967	8.47712	376.935	248.543	183.21	1.8e-21	4.27839	1.2e-22	95.9081	19.4054	20.7459	XP_042578432.1	XM_042722498.1	phosphatidylinositol 4,5-bisphosphate 3-kinase catalytic subunit beta isoform-like isoform X3	109103345
rgs2	3.28519	0.743867	2.31194	45.5463	39.0089	40.5579	4.63e-11	4.27756	7.85e-12	46.8018	19.3943	10.3341	XP_018973696.1	XM_019118151.2	regulator of G-protein signaling 2	109104843
LOC109087984	2.62815	1.48773	0.770647	29.8407	33.4362	33.5651	2.46e-09	4.27738	5.04e-10	38.6614	19.3918	8.60927	XP_042625730.1	XM_042769796.1	uncharacterized protein LOC109087984	109087984
ncf2	40.7364	34.9617	39.303	929.772	452.504	847.52	2.65e-30	4.27506	8.92e-32	137.599	19.3608	29.5776	XP_042584018.1	XM_042728084.1	neutrophil cytosol factor 2 isoform X2	109077478
LOC122136383	10.5126	14.1335	17.7249	373.794	213.992	227.963	1.16e-25	4.27221	5.44e-27	115.732	19.3225	24.9355	XP_042575257.1	XM_042719323.1	tripartite motif-containing protein 16-like protein	122136383
LOC122146136	11.1697	20.8283	10.7891	342.382	274.177	208.384	3.44e-26	4.27168	1.55e-27	118.22	19.3154	25.4631	XP_042619788.1	XM_042763854.1	dachshund homolog 1-like	122146136
LOC122145329	2.62815	1.48773	0.770647	62.8225	14.489	19.5797	6.04e-06	4.27137	1.92e-06	22.6741	19.3113	5.2189	XP_042614366.1	XM_042758432.1	transmembrane protein 125-like	122145329
LOC109104993	40.7364	37.9372	30.0552	849.674	402.349	851.715	1.34e-26	4.27073	5.87e-28	120.148	19.3027	25.8723	XP_018973869.1	XM_019118324.2	cannabinoid receptor 2-like	109104993
LOC109084476	19.0541	23.0599	6.93582	405.205	380.059	163.63	3.05e-15	4.2693	3.52e-16	66.4862	19.2836	14.5155	XP_042634046.1	XM_042778112.1	probable E3 ubiquitin-protein ligase RNF217 isoform X2	109084476
LOC122141124	2.62815	1.48773	2.31194	59.6813	27.8635	37.7608	8.77e-10	4.26695	1.71e-10	40.7672	19.2521	9.05713	XP_042603297.1	XM_042747363.1	LOW QUALITY PROTEIN: meprin A subunit beta-like	122141124
LOC109108197	36.7942	37.1933	22.3488	783.71	353.31	723.049	1.28e-23	4.26691	7.21e-25	106.044	19.2516	22.8925	XP_018976912.1	XM_019121367.2	cysteine-rich protein 1-like	109108197
LOC109104441	197.769	61.7409	131.781	3111.28	1647.29	2777.52	6.67e-19	4.26595	5.5e-20	83.7916	19.2389	18.1757	XP_042596012.1	XM_042740078.1	sialic acid-binding Ig-like lectin 16	109104441
dgat1a	0.657039	0	2.31194	20.4173	20.0617	15.384	1.35e-05	4.26493	4.5e-06	21.0378	19.2252	4.87066	XP_042601104.1	XM_042745170.1	diacylglycerol O-acyltransferase 1a isoform X5	109111091
adra1ab	2.62815	2.2316	0	47.1168	6.68725	41.9564	5.61e-05	4.26434	2.09e-05	18.1057	19.2174	4.25108	XP_042588288.1	XM_042732354.1	alpha-1A adrenergic receptor	109097305
hmox1a	0	2.2316	0.770647	26.6995	8.91633	20.9782	7.4e-05	4.26149	2.82e-05	17.5382	19.1795	4.13072	XP_042576729.1	XM_042720795.1	heme oxygenase 1a	109053280
LOC109071101	88.0432	115.299	97.8722	2434.37	1163.58	2164.95	1.3e-31	4.258	3.96e-33	143.783	19.1331	30.8849	XP_042629855.1	XM_042773921.1	V-type proton ATPase subunit B, brain isoform-like	109071101
LOC122135425	15.7689	11.158	6.93582	237.155	112.569	303.485	4.05e-16	4.25711	4.31e-17	70.6294	19.1213	15.3927	XP_042570756.1	XM_042714822.1	cytochrome c oxidase subunit 6B1-like	122135425
LOC109049272	1.97112	0	0.770647	34.5523	4.45816	15.384	0.000581009	4.2537	0.000259108	13.345	19.0762	3.23582	XP_042614373.1	XM_042758439.1	low-density lipoprotein receptor-related protein 8-like isoform X4	109049272
lrp1ba	1.97112	1.48773	1.54129	15.7056	45.6962	33.5651	1.33e-07	4.2513	3.35e-08	30.4942	19.0445	6.87678	XP_042568241.1	XM_042712307.1	LOW QUALITY PROTEIN: low-density lipoprotein receptor-related protein 1B	109090199
LOC122134874	5.91335	4.4632	6.16518	135.068	72.4452	109.087	3.08e-18	4.25107	2.69e-19	80.6533	19.0414	17.512
LOC109064754	9.85558	7.43867	10.0184	182.185	127.058	212.579	3.57e-25	4.25106	1.74e-26	113.423	19.0413	24.4473	XP_042600319.1	XM_042744385.1	inosine-5'-monophosphate dehydrogenase 1a isoform X2	109064754
LOC109052133	0.657039	1.48773	0.770647	15.7056	15.6036	23.7753	5.89e-06	4.25031	1.87e-06	22.7238	19.0314	5.22968	XP_042615045.1	XM_042759111.1	ubiquitin-conjugating enzyme E2 C	109052133
LOC109068793	2.62815	6.6948	5.39453	133.498	79.1324	64.3332	3.63e-14	4.24583	4.59e-15	61.4281	18.9724	13.4405	XP_042570313.1	XM_042714379.1	hepatocyte nuclear factor 4-gamma-like isoform X3	109068793
LOC122147801	5.25631	23.0599	23.8901	521.426	261.917	201.391	3.12e-12	4.24516	4.71e-13	52.3234	18.9636	11.5054	XP_042627655.1	XM_042771721.1	pollen-specific leucine-rich repeat extensin-like protein 2	122147801
LOC109060009	0.657039	0.743867	0.770647	14.1351	15.6036	11.1884	5.72e-05	4.24436	2.13e-05	18.0669	18.9531	4.24289	XP_018932711.1	XM_019077166.2	H-2 class I histocompatibility antigen, Q10 alpha chain-like	109060009
LOC109112958	82.1298	54.3023	89.3951	1705.63	1115.66	1460.08	3.92e-40	4.24385	5.9e-42	184.188	18.9464	39.407	XP_042633160.1	XM_042777226.1	T-cell activation Rho GTPase-activating protein-like	109112958
LOC109047153	239.162	308.705	277.433	7240.29	4087.02	4289.34	2.31e-38	4.24216	3.95e-40	175.829	18.9242	37.6365	XP_042604978.1	XM_042749044.1	sphingosine 1-phosphate receptor 4-like	109047153
nlrp12l	27.5956	26.7792	36.2204	769.575	312.072	629.346	3.03e-23	4.23932	1.76e-24	104.278	18.887	22.5187	XP_042606274.1	XM_042750340.1	LOW QUALITY PROTEIN: NACHT, LRR and PYD domains-containing protein 12	109056309
LOC109081892	103.155	107.861	145.652	2461.07	2047.41	2216.7	1.26e-62	4.23849	3.05e-65	290.971	18.8762	61.8995	XP_042569874.1	XM_042713940.1	LOW QUALITY PROTEIN: antiviral innate immune response receptor RIG-I	109081892
LOC109086878	47.3068	31.9863	29.2846	1005.16	669.839	379.006	3.18e-21	4.2375	2.19e-22	94.7195	18.8632	20.4978	XP_018956692.1	XM_019101147.2	membrane progestin receptor alpha-B-like	109086878
kif20a	0.657039	3.71933	1.54129	29.8407	18.9472	61.5361	7.22e-07	4.237	2.01e-07	27.02	18.8566	6.14163	XP_018923933.1	XM_019068388.2	kinesin-like protein KIF20A	109050822
dnase2b	7.88446	10.4141	12.3304	196.32	270.834	106.29	7.03e-18	4.23601	6.36e-19	78.9527	18.8437	17.1533	XP_042589329.1	XM_042733395.1	deoxyribonuclease-2-beta	109098319
LOC109048505	54.5342	27.5231	51.6334	1247.03	701.046	573.404	3.44e-22	4.23505	2.16e-23	99.3086	18.8311	21.4631	XP_042625354.1	XM_042769420.1	cadherin-23-like isoform X1	109048505
LOC109059794	4.59927	4.4632	3.08259	124.074	59.0707	47.5506	7.5e-12	4.2347	1.17e-12	50.5295	18.8266	11.1247	XP_042590649.1	XM_042734715.1	protein FAM117A-like	109059794
evi5l	4.59927	2.97547	9.24776	144.492	82.4761	88.1085	2.15e-15	4.23431	2.44e-16	67.2112	18.8215	14.6683	XP_042616520.1	XM_042760586.1	LOW QUALITY PROTEIN: EVI5-like protein	109055518
LOC109099650	5.25631	2.2316	0.770647	83.2398	10.0309	65.7317	1.07e-05	4.23399	3.51e-06	21.5153	18.8173	4.97209	XP_018968720.2	XM_019113175.2	potassium channel subfamily K member 1-like	109099650
LOC109060772	49.9349	31.2424	60.1105	1104.1	744.514	808.36	1.71e-34	4.23256	4.15e-36	157.415	18.7987	33.766	XP_042611166.1	XM_042755232.1	LOW QUALITY PROTEIN: guanine nucleotide-binding protein G(z) subunit alpha	109060772
LOC122140144	0.657039	0	1.54129	14.1351	10.0309	16.7826	0.00013935	4.23107	5.57e-05	16.2435	18.7793	3.85589	XP_042598005.1	XM_042742071.1	cytolytic toxin-beta-like	122140144
LOC109082172	107.097	85.5447	71.6702	1732.33	1726.42	1513.23	3.73e-61	4.23037	1.05e-63	283.915	18.7702	60.4288	XP_018952633.1	XM_019097088.2	serglycin-like	109082172
LOC109066187	0.657039	1.48773	0.770647	28.2701	11.1454	15.384	2.11e-05	4.22972	7.3e-06	20.1119	18.7617	4.67561	XP_018938742.1	XM_019083197.2	chemokine-like receptor 1	109066187
LOC109093923	182	164.395	135.634	3276.19	2183.39	3588.67	1.82e-44	4.22923	1.91e-46	204.758	18.7553	43.7397
LOC109049906	24.3104	35.7056	13.8716	665.918	388.975	332.854	2.25e-20	4.22852	1.65e-21	90.7295	18.7462	19.6486	XP_042575834.1	XM_042719900.1	small integral membrane protein 22-like	109049906
LOC109082514	32.8519	40.9127	17.7249	810.41	430.213	476.905	8.06e-23	4.22684	4.83e-24	102.278	18.7243	22.0938	XP_042588593.1	XM_042732659.1	uncharacterized protein LOC109082514 isoform X3	109082514
LOC109048074	0.657039	4.4632	2.31194	65.9636	39.0089	32.1666	5.01e-09	4.22648	1.06e-09	37.2029	18.7196	8.30055	XP_042589648.1	XM_042733714.1	uncharacterized protein LOC109048074 isoform X2	109048074
dub	35.4801	40.1688	26.9726	768.005	557.271	598.578	4.91e-45	4.22544	4.92e-47	207.461	18.7061	44.3088	XP_018950337.2	XM_019094792.2	duboraya isoform X3	109079657
ifi27.3	13.1408	8.18254	38.5324	241.866	277.521	592.984	1.94e-11	4.22168	3.18e-12	48.5763	18.6575	10.7112	XP_018920942.1	XM_019065397.2	interferon alpha inducible protein 27.3	109047716
LOC109046014	0.657039	7.43867	1.54129	89.522	47.9253	40.5579	8.01e-08	4.22133	1.97e-08	31.5269	18.6529	7.09629
LOC109076562	2.62815	1.48773	2.31194	67.5341	18.9472	34.9637	9.92e-08	4.22071	2.47e-08	31.0883	18.6449	7.00342	XP_042598370.1	XM_042742436.1	protein lin-7 homolog A isoform X1	109076562
LOC109075261	11.8267	6.6948	12.3304	298.407	158.265	120.275	9.66e-17	4.22001	9.65e-18	73.5819	18.6358	16.0149	XP_018946733.1	XM_019091188.2	protein sprouty homolog 1-like	109075261
socs3b	37.4512	6.6948	34.6791	610.948	364.455	496.484	7.72e-14	4.21932	1.01e-14	59.8784	18.6269	13.1122	XP_018919430.2	XM_019063885.2	suppressor of cytokine signaling 3b	109046086
LOC109060023	7.88446	5.95093	3.85324	135.068	144.89	51.7463	6.3e-13	4.2187	8.95e-14	55.5848	18.619	12.2007	XP_042593783.1	XM_042737849.1	uncharacterized protein LOC109060023	109060023
LOC109109509	44.6786	73.6428	0	1289.43	708.848	204.188	0.0480785	4.21807	0.031905	4.60359	18.6109	1.31805	XP_042610108.1	XM_042754174.1	mitogen-activated protein kinase 15-like	109109509
LOC109073814	2.62815	2.2316	2.31194	62.8225	31.2072	40.5579	1.63e-10	4.21641	2.94e-11	44.2187	18.5895	9.78832	XP_042612419.1	XM_042756485.1	uncharacterized protein LOC109073814 isoform X1	109073814
LOC109105029	8.5415	11.9019	6.93582	218.308	127.058	165.029	3e-23	4.21618	1.74e-24	104.302	18.5864	22.5232
LOC109045568	169.516	172.577	128.698	3692.39	2718.37	2336.97	2.42e-46	4.21478	2.27e-48	213.582	18.5685	45.6154	XP_042610853.1	XM_042754919.1	long-chain-fatty-acid--CoA ligase 4-like	109045568
LOC109084563	0	2.2316	0	21.9879	7.80179	11.1884	0.00102192	4.21444	0.000475219	12.2105	18.5641	2.99058	XP_042631747.1	XM_042775813.1	LOW QUALITY PROTEIN: reticulocalbin-2-like	109084563
LOC109087222	17.083	26.7792	13.8716	463.316	339.935	268.521	5.97e-27	4.2139	2.56e-28	121.795	18.5572	26.2237	XP_042597578.1	XM_042741644.1	B-cell receptor CD22-like isoform X1	109087222
LOC122134541	38.7653	42.4004	47.0095	1024.01	742.284	609.767	3.35e-40	4.21342	5.01e-42	184.516	18.5509	39.475	XP_042571985.1	XM_042716051.1	integrin alpha-D-like	122134541
LOC109084133	0.657039	1.48773	0.770647	26.6995	13.3745	13.9855	1.56e-05	4.21311	5.28e-06	20.7332	18.547	4.80552	XP_042627103.1	XM_042771169.1	creatine kinase M-type-like	109084133
LOC109104892	10.5126	7.43867	5.39453	210.455	100.309	127.268	1.19e-17	4.21268	1.1e-18	77.878	18.5414	16.9263	XP_018973754.1	XM_019118209.2	CKLF-like MARVEL transmembrane domain-containing protein 7	109104892
LOC109103174	0.657039	0.743867	0.770647	20.4173	8.91633	11.1884	0.000136547	4.21257	5.45e-05	16.2847	18.5401	3.86472	XP_042627233.1	XM_042771299.1	gastric inhibitory polypeptide receptor-like isoform X1	109103174
LOC109105349	21.6823	8.9264	21.5781	493.156	265.261	211.181	3.18e-17	4.21126	3.06e-18	75.8518	18.5231	16.4978	XP_042603802.1	XM_042747868.1	1-acyl-sn-glycerol-3-phosphate acyltransferase alpha-like	109105349
LOC109099318	6.57039	6.6948	3.85324	106.798	137.089	74.123	9.08e-18	4.21068	8.29e-19	78.4301	18.5157	17.0419	XP_042586474.1	XM_042730540.1	interleukin-1 receptor type 2-like	109099318
LOC109054476	86.7291	55.0461	67.8169	1787.3	1260.55	836.331	3.46e-28	4.20981	1.36e-29	127.618	18.5046	27.4615	XP_042597904.1	XM_042741970.1	transcription regulator protein BACH2-like	109054476
LOC109086054	13.7978	33.474	9.24776	394.211	253.001	395.789	2.82e-17	4.20638	2.7e-18	76.0952	18.4606	16.5502	XP_042580565.1	XM_042724631.1	arrestin domain-containing protein 3-like isoform X2	109086054
LOC109094260	8.5415	6.6948	6.16518	164.909	115.912	117.478	9.23e-24	4.20599	5.12e-25	106.723	18.4556	23.0349	XP_042625071.1	XM_042769137.1	tripartite motif-containing protein 16-like	109094260
LOC109106891	3.28519	0.743867	1.54129	28.2701	33.4362	43.355	5.15e-09	4.2051	1.1e-09	37.1424	18.4443	8.28824	XP_042597882.1	XM_042741948.1	WD repeat and HMG-box DNA-binding protein 1-like	109106891
LOC109048239	94.6136	62.4848	92.4776	1815.57	899.435	1886.64	4.64e-27	4.2034	1.97e-28	122.319	18.4225	26.3336	XP_018921476.1	XM_019065931.2	uncharacterized protein LOC109048239	109048239
LOC109055548	3.94223	2.97547	1.54129	59.6813	46.8107	51.7463	3.25e-13	4.20008	4.49e-14	56.9392	18.3802	12.4876	XP_042609836.1	XM_042753902.1	WSC domain-containing protein 2-like	109055548
LOC109046258	0	2.2316	0.770647	36.1229	4.45816	13.9855	0.000911941	4.1998	0.000420465	12.439	18.3767	3.04003	XP_042634596.1	XM_042778662.1	proteinase-activated receptor 1-like isoform X1	109046258
LOC109084053	8.5415	20.0844	17.7249	369.082	114.798	365.021	2.25e-13	4.19924	3.06e-14	57.6928	18.3695	12.6477	XP_018954311.1	XM_019098766.2	mitochondrial sodium/calcium exchanger protein-like	109084053
si:dkey-97m3.1	87.3861	31.9863	58.5692	1096.25	1020.92	1159.4	2.71e-27	4.19877	1.13e-28	123.416	18.3636	26.5669	XP_042577532.1	XM_042721598.1	fatty acyl-CoA reductase 1	109072355
tlr9	4.59927	0.743867	0.770647	31.4112	28.9781	55.9419	1.24e-07	4.19818	3.11e-08	30.6358	18.356	6.90666	XP_018943034.1	XM_019087489.2	toll-like receptor 9	109071016
LOC109096821	11.8267	14.8773	8.47712	285.842	211.763	149.645	4.51e-23	4.19756	2.65e-24	103.468	18.3482	22.3459	XP_018966024.1	XM_019110479.2	proline-serine-threonine phosphatase-interacting protein 2-like	109096821
LOC122138099	0.657039	1.48773	0.770647	15.7056	5.57271	32.1666	0.000185492	4.1969	7.57e-05	15.6634	18.3397	3.73167
LOC109081865	0	2.2316	1.54129	12.5645	15.6036	39.1593	4.26e-05	4.19628	1.55e-05	18.6728	18.3318	4.37086	XP_042585733.1	XM_042729799.1	kinetochore scaffold 1-like isoform X1	109081865
LOC109052489	11.1697	28.2669	16.1836	387.929	307.613	318.869	2.59e-27	4.19565	1.08e-28	123.514	18.3238	26.5871	XP_042586348.1	XM_042730414.1	unconventional myosin-If-like	109052489
LOC122147719	3.28519	4.4632	3.85324	95.8042	70.2161	46.1521	9.71e-14	4.1953	1.28e-14	59.4138	18.3194	13.0129
LOC122140365	3.28519	1.48773	3.08259	50.258	46.8107	47.5506	8.76e-13	4.19251	1.26e-13	54.9116	18.284	12.0577	XP_042599594.1	XM_042743660.1	normal mucosa of esophagus-specific gene 1 protein-like	122140365
LOC109095068	1.31408	1.48773	0	29.8407	0	22.3768	0.00789365	4.19188	0.0043855	8.11688	18.276	2.10272	XP_042612078.1	XM_042756144.1	ribonuclease inhibitor-like	109095068
LOC109074500	0.657039	0.743867	0.770647	12.5645	15.6036	11.1884	8.6e-05	4.1901	3.31e-05	17.231	18.2535	4.06538	XP_042629783.1	XM_042773849.1	prolyl 4-hydroxylase subunit alpha-1-like isoform X2	109074500
LOC109090150	2.62815	1.48773	3.08259	37.6935	57.9561	34.9637	1.17e-10	4.18823	2.09e-11	44.8874	18.2299	9.93048	XP_042579088.1	XM_042723154.1	serine protease FAM111A isoform X1	109090150
dok1b	82.7869	66.2042	73.9821	1972.63	910.58	1185.97	2.48e-29	4.18813	8.95e-31	133.02	18.2286	28.6049	XP_018957912.1	XM_019102367.2	docking protein 1b	109088200
LOC109076482	5.25631	0.743867	3.08259	53.3991	12.26	102.094	8.69e-06	4.18609	2.82e-06	21.9334	18.2028	5.06078	XP_042634460.1	XM_042778526.1	uncharacterized protein LOC109076482 isoform X2	109076482
LOC109051159	15.7689	10.4141	4.62388	284.272	21.1763	258.731	1.96e-06	4.18604	5.83e-07	24.9678	18.2022	5.70743	XP_018924260.1	XM_019068715.2	olfactomedin-4-like	109051159
LOC109108108	38.7653	41.6565	55.4866	1086.83	655.35	725.846	7.86e-36	4.18427	1.68e-37	163.793	18.1799	35.1048	XP_042630075.1	XM_042774141.1	DNA-binding protein inhibitor ID-3-like	109108108
mcm5	1.31408	3.71933	5.39453	61.2519	42.3526	82.5143	1.84e-11	4.18138	3e-12	48.6919	18.1435	10.7355	XP_042576728.1	XM_042720794.1	DNA replication licensing factor MCM5	109055238
LOC109112702	0.657039	0.743867	1.54129	25.129	17.8327	9.78983	2.72e-05	4.18043	9.56e-06	19.5984	18.1315	4.56613	XP_042633616.1	XM_042777682.1	tumor necrosis factor-like	109112702
LOC109058904	244.418	263.329	227.341	4933.13	3445.05	4932.68	5.73e-59	4.1782	1.8e-61	273.664	18.1035	58.2419	XP_042582217.1	XM_042726283.1	uncharacterized protein LOC109058904	109058904
LOC109063458	65.7039	54.3023	71.6702	1589.41	1073.3	795.773	3.7e-32	4.17292	1.09e-33	146.353	18.0374	31.4322	XP_042633962.1	XM_042778028.1	rap guanine nucleotide exchange factor 2-like isoform X5	109063458
LOC109068536	1.97112	2.97547	6.16518	83.2398	62.4143	51.7463	3.62e-13	4.17249	5.02e-14	56.7227	18.0321	12.4415	XP_042596208.1	XM_042740274.1	uncharacterized protein LOC109068536	109068536
LOC122136097	7.22742	20.8283	9.24776	256.002	8.91633	406.977	0.00647917	4.17126	0.00353476	8.50858	18.0166	2.18848
LOC122136285	8.5415	10.4141	8.47712	224.59	148.234	121.674	3.87e-22	4.17027	2.44e-23	99.0681	18.0043	21.4123	XP_042575075.1	XM_042719141.1	purine nucleoside phosphorylase-like	122136285
LOC109113726	0.657039	0.743867	0.770647	18.8467	14.489	5.59419	0.000298285	4.16587	0.000126048	14.7	17.9495	3.52537	XP_042580037.1	XM_042724103.1	transmembrane gamma-carboxyglutamic acid protein 2-like	109113726
sult6b1	3.28519	0.743867	0	26.6995	11.1454	37.7608	4.08e-05	4.16453	1.48e-05	18.7602	17.9328	4.38918	XP_018926152.1	XM_019070607.2	sulfotransferase 6B1	109053188
ankrd33aa	22.3393	20.0844	10.0184	419.34	257.459	268.521	3.88e-24	4.16182	2.1e-25	108.493	17.8991	23.4114	XP_042606899.1	XM_042750965.1	photoreceptor ankyrin repeat protein	109088365
LOC109104187	19.7112	31.9863	29.2846	570.114	484.825	388.796	6.65e-37	4.1616	1.29e-38	168.897	17.8965	36.1774	XP_018973101.1	XM_019117556.2	V-type proton ATPase subunit F	109104187
LOC122138412	1.97112	0	1.54129	21.9879	15.6036	26.5724	4.78e-06	4.16084	1.5e-06	23.1479	17.887	5.32051	XP_042586546.1	XM_042730612.1	cell division cycle-associated protein 7-like	122138412
LOC122142793	0	1.48773	0	0	13.3745	12.5869	0.0287301	4.15965	0.018106	5.58587	17.8723	1.54166	XP_042609784.1	XM_042753850.1	stonustoxin subunit beta-like	122142793
LOC109082342	7.22742	2.2316	0	81.6692	10.0309	81.1157	0.00011019	4.15865	4.33e-05	16.7225	17.8598	3.95786	XP_042580758.1	XM_042724824.1	complement C5-like	109082342
LOC109055130	107.097	124.97	132.551	2710.79	1704.13	2089.43	2.91e-48	4.15747	2.22e-50	222.795	17.8452	47.536	XP_042582752.1	XM_042726818.1	pro-interleukin-16-like	109055130
LOC109081260	15.7689	43.8881	33.9085	499.439	433.557	727.245	1.57e-21	4.15494	1.05e-22	96.1856	17.814	20.8034	XP_042573139.1	XM_042717205.1	integrin alpha-L-like	109081260
aipl1	63.0757	65.4603	26.9726	1080.55	1015.35	676.897	4.54e-24	4.15331	2.47e-25	108.165	17.7939	23.343	XP_018933056.2	XM_019077511.2	aryl-hydrocarbon-interacting protein-like 1	109060349
LOC109072150	0.657039	0.743867	0.770647	21.9879	11.1454	5.59419	0.000425674	4.1504	0.000184711	13.9806	17.758	3.37092	XP_042602405.1	XM_042746471.1	delta-like protein 4	109072150
LOC109054660	42.7075	38.6811	25.4314	835.539	581.791	483.897	6.74e-31	4.14872	2.18e-32	140.398	17.7373	30.1712	XP_042627810.1	XM_042771876.1	phosphoglucomutase-2-like	109054660
LOC122133870	36.1371	43.8881	50.0921	984.742	967.422	351.035	2.79e-19	4.14757	2.23e-20	85.5789	17.7233	18.5549	XP_042594800.1	XM_042738866.1	LOW QUALITY PROTEIN: LIM domain kinase 1-like	122133870
si:zfos-943e10.1	28.9097	35.7056	29.2846	676.912	580.676	405.579	8.76e-37	4.14733	1.72e-38	168.323	17.7203	36.0574	XP_042604754.1	XM_042748820.1	GRAM domain-containing protein 2B	109088867
hip1	350.202	248.452	409.214	6542.96	5270.67	6019.35	2.55e-49	4.14514	1.79e-51	227.811	17.6935	48.5941	XP_042595227.1	XM_042739293.1	huntingtin-interacting protein 1 isoform X1	109055157
gadd45ab	11.1697	21.5721	13.101	439.757	118.141	253.137	2.9e-13	4.14513	3.99e-14	57.1732	17.6932	12.5378	XP_018964675.1	XM_019109130.2	growth arrest and DNA-damage-inducible, alpha, b	109095418
LOC109077541	70.3031	82.5692	87.0831	1792.01	1279.49	1164.99	1.38e-46	4.14298	1.23e-48	214.808	17.667	45.8617	XP_042608282.1	XM_042752348.1	ATP-dependent 6-phosphofructokinase, platelet type-like isoform X7	109077541
LOC122146163	0.657039	0.743867	2.31194	31.4112	17.8327	15.384	5.77e-06	4.14275	1.83e-06	22.7675	17.6641	5.23864	XP_042620202.1	XM_042764268.1	D-3-phosphoglycerate dehydrogenase-like	122146163
LOC109092221	0	2.97547	0	3.14112	12.26	36.3622	0.00477264	4.14217	0.00253551	9.11479	17.657	2.32124	XP_018961516.1	XM_019105971.2	early growth response protein 1-B-like	109092221
LOC109105085	1.31408	0.743867	0	20.4173	15.6036	1.39855	0.00338044	4.14144	0.00174388	9.80131	17.6481	2.47103	XP_042629102.1	XM_042773168.1	protein rapunzel-like	109105085
LOC109105717	7.22742	2.2316	0.770647	61.2519	20.0617	103.493	2.52e-06	4.14102	7.59e-07	24.4581	17.6429	5.59845	XP_042574531.1	XM_042718597.1	guanine nucleotide-binding protein G(I)/G(S)/G(O) subunit gamma-7	109105717
rab11al	27.5956	20.0844	35.4498	665.918	286.437	511.868	6.56e-22	4.13786	4.22e-23	97.9851	17.6044	21.1828	XP_042597637.1	XM_042741703.1	RAB11a, member RAS oncogene family, like	109105078
cap1	593.306	496.903	516.334	11488.7	7611.2	9182.86	2.77e-57	4.13751	9.96e-60	265.671	17.6	56.5572	XP_018980283.1	XM_019124738.2	adenylyl cyclase-associated protein 1	109111743
LOC109051187	42.7075	20.8283	29.2846	631.366	586.249	418.166	7.67e-30	4.13315	2.67e-31	135.421	17.5469	29.1151	XP_042571142.1	XM_042715208.1	fatty acid 2-hydroxylase-like	109051187
LOC109106080	1.97112	3.71933	0.770647	67.5341	8.91633	37.7608	1.9e-05	4.13026	6.51e-06	20.3308	17.5118	4.72144	XP_018974941.1	XM_019119396.2	polymeric immunoglobulin receptor-like	109106080
LOC109073615	11.8267	13.3896	20.0368	318.824	154.921	313.275	1.77e-20	4.12375	1.29e-21	91.2152	17.433	19.7509	XP_042615620.1	XM_042759686.1	active breakpoint cluster region-related protein-like isoform X1	109073615
LOC109086102	0.657039	5.20707	1.54129	62.8225	42.3526	22.3768	3.65e-07	4.12339	9.8e-08	28.4131	17.4287	6.4381	XP_042575599.1	XM_042719665.1	prostaglandin E2 receptor EP1 subtype-like	109086102
LOC109059021	54.5342	67.6919	66.2756	1360.11	731.139	1192.96	1.33e-34	4.12333	3.16e-36	157.956	17.4279	33.8776	XP_042617762.1	XM_042761828.1	DENN domain-containing protein 2D-like isoform X3	109059021
si:dkey-33c9.6	1.31408	8.18254	5.39453	95.8042	36.7799	124.471	1.06e-08	4.12314	2.34e-09	35.6639	17.4256	7.97335	XP_042582973.1	XM_042727039.1	active breakpoint cluster region-related protein	109067559
LOC109095276	7.88446	5.95093	7.70647	127.215	50.1544	198.594	2.02e-11	4.11995	3.31e-12	48.4952	17.3871	10.6944	XP_042618122.1	XM_042762188.1	DNA (cytosine-5)-methyltransferase 3A-like isoform X1	109095276
LOC109110157	26.2815	18.5967	15.4129	464.886	234.054	352.434	3.57e-24	4.11466	1.92e-25	108.666	17.3235	23.4479	XP_042626400.1	XM_042770466.1	uncharacterized protein LOC109110157 isoform X7	109110157
LOC109071631	29.5667	32.7301	26.202	634.507	374.486	525.854	2.47e-35	4.1136	5.52e-37	161.427	17.3109	34.6079	XP_042627957.1	XM_042772023.1	cytosolic phospholipase A2	109071631
LOC109094747	329.833	342.179	199.598	7056.53	4877.23	3149.53	6.91e-25	4.11265	3.48e-26	112.053	17.2994	24.1604	XP_042600056.1	XM_042744122.1	C-myc promoter-binding protein-like isoform X1	109094747
LOC109091634	4.59927	2.2316	1.54129	72.2458	30.0926	46.1521	2.13e-09	4.11255	4.32e-10	38.9628	17.2982	8.67263
LOC109064900	2.62815	4.4632	0.770647	62.8225	43.4671	30.768	2.59e-09	4.11247	5.33e-10	38.5523	17.2973	8.58646	XP_042574092.1	XM_042718158.1	autoimmune regulator-like	109064900
LOC109106897	0.657039	0.743867	1.54129	32.9818	6.68725	11.1884	0.000281362	4.11174	0.000118363	14.8186	17.2885	3.55074	XP_042597880.1	XM_042741946.1	GTP cyclohydrolase 1	109106897
LOC109062635	1.31408	2.97547	3.08259	64.393	31.2072	30.768	6.77e-09	4.11076	1.46e-09	36.5828	17.2768	8.16963
spi1a	84.758	119.763	71.6702	1870.54	1938.19	962.201	2.98e-26	4.11072	1.34e-27	118.514	17.2763	25.5251	XP_018923916.1	XM_019068371.2	transcription factor PU.1a	109050800
LOC109099486	1.31408	0	1.54129	17.2762	22.2908	9.78983	7.18e-05	4.10931	2.73e-05	17.6003	17.2594	4.14366	XP_018968552.1	XM_019113007.2	cholesterol 25-hydroxylase-like protein	109099486
LOC109067554	26.9386	11.9019	5.39453	336.1	280.864	153.84	1.77e-12	4.10927	2.62e-13	53.4771	17.2589	11.7519	XP_042575440.1	XM_042719506.1	nuclear GTPase SLIP-GC-like	109067554
crim1	1.97112	1.48773	0.770647	45.5463	25.6344	2.79709	0.000314469	4.10851	0.000133408	14.593	17.2499	3.50242	XP_042598634.1	XM_042742700.1	cysteine-rich motor neuron 1 protein isoform X2	109108515
LOC109109981	250.989	279.694	169.542	6271.25	3898.67	1904.82	3.88e-18	4.10768	3.42e-19	80.1797	17.24	17.411	XP_042631259.1	XM_042775325.1	C-myc promoter-binding protein-like isoform X1	109109981
LOC109086746	15.7689	15.6212	16.1836	354.947	240.741	225.166	7.26e-31	4.10672	2.36e-32	140.24	17.2284	30.1393	XP_042604317.1	XM_042748383.1	15-hydroxyprostaglandin dehydrogenase [NAD(+)]-like	109086746
ahcyl1	32.1949	37.9372	35.4498	810.41	438.015	570.607	7.81e-33	4.10627	2.16e-34	149.563	17.2231	32.1075	XP_042585668.1	XM_042729734.1	S-adenosylhomocysteine hydrolase-like protein 1 isoform X2	109071503
LOC109086709	0.657039	1.48773	0.770647	14.1351	13.3745	22.3768	2.4e-05	4.106	8.37e-06	19.8518	17.2198	4.62033	XP_042573871.1	XM_042717937.1	LOW QUALITY PROTEIN: Fc receptor-like protein 2	109086709
LOC109103028	42.0505	28.2669	33.1378	747.587	747.857	288.101	2.04e-19	4.10563	1.61e-20	86.2155	17.2154	18.69	XP_042627893.1	XM_042771959.1	retinoic acid receptor RXR-gamma-A-like	109103028
LOC109086677	93.9565	111.58	116.368	1925.51	1638.38	1964.96	9.05e-71	4.10367	1.06e-73	329.806	17.192	70.0436	XP_042567062.1	XM_042711128.1	phosphoglycerate kinase 1-like	109086677
LOC109091441	1.31408	0.743867	1.54129	25.129	7.80179	29.3695	3.18e-05	4.1002	1.13e-05	19.2731	17.1508	4.49731	XP_042615136.1	XM_042759202.1	separin-like	109091441
LOC109057142	80.8157	83.3131	84.0005	1809.29	1369.77	1074.08	4.92e-44	4.0992	5.33e-46	202.719	17.1389	43.3079	XP_042576478.1	XM_042720544.1	major vault protein isoform X1	109057142
LOC122143749	1.97112	0.743867	2.31194	39.264	22.2908	25.1739	1.14e-07	4.09716	2.86e-08	30.7997	17.1147	6.94174
LOC122134848	1.31408	0.743867	2.31194	17.2762	17.8327	39.1593	2.85e-06	4.09551	8.66e-07	24.2051	17.0951	5.5454	XP_042567590.1	XM_042711656.1	uncharacterized protein LOC122134848 isoform X2	122134848
LOC109061559	79.5017	92.2395	92.4776	1614.54	829.219	2072.65	3.44e-25	4.09542	1.67e-26	113.504	17.0941	24.464	XP_042610706.1	XM_042754772.1	guanylate-binding protein 1-like	109061559
arpc5b	52.5631	42.4004	28.5139	958.042	610.769	544.035	1.56e-27	4.09165	6.42e-29	124.539	17.0494	26.8069	XP_018981209.1	XM_019125664.2	actin-related protein 2/3 complex subunit 5b	109112764
LOC109046325	1.31408	1.48773	0	14.1351	12.26	22.3768	5.71e-05	4.08956	2.13e-05	18.0678	17.0248	4.24304	XP_042583793.1	XM_042727859.1	dipeptidase 2-like	109046325
LOC109071689	87.3861	59.5093	121.762	1958.49	1493.49	1116.04	1.86e-27	4.08826	7.67e-29	124.186	17.0094	26.7313	XP_042630332.1	XM_042774398.1	T-cell activation Rho GTPase-activating protein-like isoform X1	109071689
LOC109078471	24.9675	4.4632	17.7249	293.695	225.137	288.101	2.35e-15	4.0876	2.69e-16	67.0195	17.0016	14.6285	XP_042627742.1	XM_042771808.1	E3 ubiquitin/ISG15 ligase TRIM25-like isoform X1	109078471
LOC109102344	1.31408	0.743867	1.54129	31.4112	6.68725	23.7753	5.84e-05	4.08741	2.18e-05	18.0253	16.9994	4.23391	XP_042579175.1	XM_042723241.1	cystatin-B-like	109102344
agr2	0.657039	2.97547	0	37.6935	3.34362	20.9782	0.00134448	4.08588	0.000638953	11.6589	16.9813	2.87145	XP_042601078.1	XM_042745144.1	anterior gradient protein 2 homolog	109057602
LOC122140061	72.9313	51.3268	64.7344	1325.55	764.575	1121.64	6.34e-36	4.08444	1.33e-37	164.252	16.9644	35.1977	XP_042597742.1	XM_042741808.1	tripartite motif-containing protein 16-like	122140061
LOC122148127	78.1876	84.057	94.0189	1691.49	1302.9	1345.4	2.4e-61	4.08278	6.48e-64	284.882	16.9449	60.6206	XP_042629429.1	XM_042773495.1	bis(5'-adenosyl)-triphosphatase enpp4-like	122148127
LOC109080249	7.22742	7.43867	4.62388	116.222	86.9342	125.869	1.66e-20	4.08137	1.2e-21	91.3539	16.9283	19.7801	XP_018950880.1	XM_019095335.2	costars family protein ABRACL	109080249
LOC109056178	1.31408	3.71933	3.08259	64.393	43.4671	27.9709	2.67e-09	4.081	5.5e-10	38.4913	16.9241	8.5739	XP_042575502.1	XM_042719568.1	E3 ubiquitin-protein ligase TRIM35-like	109056178
LOC109104020	398.165	322.838	368.369	7020.41	4868.32	6532.61	1.73e-57	4.07933	6.1e-60	266.65	16.9044	56.7608	XP_042627529.1	XM_042771595.1	alpha-actinin-4	109104020
cldnd1a	2.62815	0	3.08259	40.8346	31.2072	25.1739	1.44e-07	4.07826	3.64e-08	30.3338	16.8919	6.84295	XP_018940469.1	XM_019084924.2	claudin domain-containing protein 1a	109068054
LOC109102825	2.62815	3.71933	1.54129	37.6935	65.7579	29.3695	2.98e-09	4.07803	6.18e-10	38.265	16.8892	8.52582	XP_042594799.1	XM_042738865.1	LOW QUALITY PROTEIN: LIM domain kinase 1	109102825
LOC109090256	7.22742	11.158	0.770647	120.933	73.5597	131.463	1.26e-10	4.07737	2.24e-11	44.7507	16.8815	9.90124	XP_042610647.1	XM_042754713.1	LOW QUALITY PROTEIN: interferon-induced very large GTPase 1-like	109090256
pde5aa	1.97112	1.48773	0.770647	36.1229	27.8635	8.39128	1.68e-05	4.07588	5.7e-06	20.5874	16.8641	4.77519	XP_018921159.1	XM_019065614.2	cGMP-specific 3',5'-cyclic phosphodiesterase isoform X1	109047948
LOC109062083	49.9349	40.9127	48.5508	1085.26	579.561	689.484	6.95e-32	4.07588	2.08e-33	145.068	16.8641	31.1578	XP_042578027.1	XM_042722093.1	plexin-C1-like isoform X1	109062083
gas7b	52.5631	40.9127	21.5781	906.214	643.09	397.187	5.86e-19	4.0756	4.8e-20	84.0606	16.8608	18.232	XP_042590829.1	XM_042734895.1	growth arrest-specific protein 7 isoform X2	109083846
LOC109075785	51.249	45.3759	51.6334	1160.64	854.853	482.499	3.18e-25	4.07394	1.55e-26	113.661	16.8413	24.4973	XP_042582080.1	XM_042726146.1	phospholipid-transporting ATPase VA-like isoform X2	109075785
LOC109050112	50.592	37.9372	36.2204	865.379	644.205	597.18	5.09e-41	4.07281	7.01e-43	188.426	16.8283	40.2931	XP_042608443.1	XM_042752509.1	receptor-type tyrosine-protein phosphatase H-like	109050112
slc19a3a	2.62815	2.2316	0.770647	64.393	16.7181	15.384	1.54e-05	4.06965	5.19e-06	20.765	16.7914	4.81243	XP_042596007.1	XM_042740073.1	LOW QUALITY PROTEIN: thiamine transporter 2	109111592
id1	0.657039	1.48773	3.85324	47.1168	22.2908	29.3695	3.01e-07	4.06762	8.01e-08	28.803	16.7677	6.52196	XP_018967619.1	XM_019112074.2	DNA-binding protein inhibitor ID-1	109098483
LOC109101250	143.891	229.111	168.772	3682.97	2017.32	3381.69	2.28e-31	4.06754	7.08e-33	142.63	16.7669	30.6427	XP_042615412.1	XM_042759478.1	pro-interleukin-16-like isoform X1	109101250
LOC109082198	15.7689	14.8773	17.7249	292.124	128.172	390.195	1.83e-16	4.065	1.88e-17	72.2685	16.7374	15.7365	XP_042617613.1	XM_042761679.1	protein SSUH2 homolog isoform X1	109082198
rap2b	59.1335	56.5339	92.4776	1641.24	852.624	987.374	2.22e-26	4.06491	9.89e-28	119.114	16.7363	25.6529	XP_042630733.1	XM_042774799.1	ras-related protein Rap-2b	109064739
LOC109048150	0	1.48773	0.770647	20.4173	5.57271	11.1884	0.00107216	4.06457	0.000500747	12.1129	16.7324	2.96974
LOC109057662	10.5126	17.1089	12.3304	229.302	197.274	239.152	1.17e-32	4.06312	3.31e-34	148.715	16.7155	31.9309	XP_042576570.1	XM_042720636.1	importin subunit alpha-1-like	109057662
LOC109108402	42.7075	37.1933	46.2388	870.091	416.838	819.549	9.92e-27	4.06044	4.31e-28	120.762	16.6846	26.0037	XP_042598268.1	XM_042742334.1	myotubularin-related protein 9-like isoform X1	109108402
LOC109073179	3.28519	4.4632	5.39453	78.5281	63.5289	75.5216	1.05e-16	4.05859	1.06e-17	73.4033	16.6632	15.9768	XP_042582997.1	XM_042727063.1	prospero homeobox protein 1-like	109073179
LOC109062037	3.94223	5.20707	0.770647	113.08	7.80179	46.1521	7.74e-05	4.05852	2.95e-05	17.4474	16.6624	4.1114	XP_042576165.1	XM_042720231.1	primary amine oxidase, liver isozyme-like isoform X1	109062037
aplp2	199.083	195.637	232.735	4041.05	1697.45	4715.9	3.78e-22	4.05837	2.38e-23	99.1189	16.6606	21.4226	XP_042599510.1	XM_042743576.1	amyloid-like protein 2 isoform X1	109111899
rac2	93.9565	125.713	91.707	2272.6	1176.96	1724.41	2.51e-32	4.05424	7.32e-34	147.137	16.6129	31.6001	XP_018930370.1	XM_019074825.2	ras-related C3 botulinum toxin substrate 2	109057594
acer1	1.31408	2.2316	0.770647	25.129	18.9472	27.9709	5.36e-07	4.05401	1.47e-07	27.6263	16.6104	6.27101	XP_042617989.1	XM_042762055.1	alkaline ceramidase 1	109052475
LOC109110020	2.62815	1.48773	4.62388	72.2458	21.1763	51.7463	6.38e-08	4.05253	1.55e-08	31.9877	16.5933	7.19516	XP_042631304.1	XM_042775370.1	apoptosis facilitator Bcl-2-like protein 14 isoform X2	109110020
LOC109056364	0.657039	1.48773	1.54129	14.1351	10.0309	36.3622	5.66e-05	4.05233	2.11e-05	18.0893	16.5911	4.24751	XP_018929111.2	XM_019073566.2	bone morphogenetic protein 4 isoform X1	109056364
p2ry8	2.62815	3.71933	6.93582	76.9575	56.8416	83.9128	2.53e-14	4.0517	3.17e-15	62.1594	16.5838	13.597	XP_042587520.1	XM_042731586.1	P2Y purinoceptor 8	109070307
LOC109051496	11.8267	14.1335	7.70647	270.137	185.014	104.891	2.9e-16	4.05132	3.03e-17	71.3248	16.5794	15.5381	XP_042583362.1	XM_042727428.1	synaptic vesicle membrane protein VAT-1 homolog	109051496
LOC109089715	3.28519	2.97547	0.770647	26.6995	42.3526	48.9492	4.57e-09	4.05085	9.67e-10	37.3897	16.574	8.34026	XP_042578817.1	XM_042722883.1	membrane-spanning 4-domains subfamily A member 4A-like	109089715
LOC109073413	90.0143	85.5447	86.3125	1796.72	1055.47	1485.26	1.32e-42	4.04874	1.6e-44	195.945	16.5498	41.88	XP_042614114.1	XM_042758180.1	inactive rhomboid protein 2-like isoform X1	109073413
LOC122147080	8.5415	8.18254	13.101	150.774	133.745	206.985	2.36e-23	4.04823	1.35e-24	104.794	16.5439	22.6276	XP_042624068.1	XM_042768134.1	serine-rich adhesin for platelets-like	122147080
LOC109083546	24.3104	21.5721	20.0368	464.886	270.834	358.028	2.16e-31	4.04686	6.71e-33	142.737	16.5282	30.6649	XP_042623003.1	XM_042767069.1	ATP-binding cassette sub-family C member 3-like	109083546
LOC109108447	273.328	303.498	238.13	6008.97	3944.36	3518.75	3.97e-40	4.04678	5.99e-42	184.159	16.5273	39.4017	XP_042630071.1	XM_042774137.1	LOW QUALITY PROTEIN: ribosomal protein S6 kinase 2 alpha-like	109108447
LOC122140191	9.19854	2.97547	11.5597	168.05	110.34	114.681	2.22e-16	4.04592	2.29e-17	71.8789	16.5174	15.6545
LOC109083873	36.1371	40.9127	30.0552	742.876	469.222	559.419	2.09e-37	4.04521	3.88e-39	171.282	16.5093	36.6798	XP_018954159.1	XM_019098614.2	annexin A1-like	109083873
LOC109097267	113.011	98.1904	115.597	2633.83	892.748	1867.06	4.49e-21	4.0441	3.14e-22	94.0104	16.4966	20.3478	XP_042620473.1	XM_042764539.1	LOW QUALITY PROTEIN: interleukin-6 receptor subunit beta-like	109097267
LOC109105905	53.8772	88.5202	56.2572	1258.02	1068.85	942.621	1.16e-39	4.04199	1.82e-41	181.951	16.4725	38.9369	XP_018974737.1	XM_019119192.2	ictacalcin-like	109105905
arhgap17b	136.664	116.043	179.561	2881.98	1614.97	2619.48	9.04e-33	4.04129	2.52e-34	149.257	16.4646	32.0436	XP_042585849.1	XM_042729915.1	rho GTPase-activating protein 17b isoform X1	109075580
LOC109087738	174.115	184.479	167.23	3529.05	2401.84	2727.17	6.72e-57	4.04092	2.5e-59	263.841	16.4604	56.1727	XP_042629060.1	XM_042773126.1	glyceraldehyde-3-phosphate dehydrogenase 2-like	109087738
ddhd2	1.97112	1.48773	0.770647	31.4112	34.5508	4.19564	0.000143268	4.03854	5.74e-05	16.1881	16.4332	3.84385	XP_042588321.1	XM_042732387.1	phospholipase DDHD2	109057804
LOC109085979	10.5126	5.95093	7.70647	186.897	98.0796	116.079	9.85e-18	4.03831	9.04e-19	78.2576	16.4306	17.0067	XP_042618585.1	XM_042762651.1	PDZ and LIM domain protein 2-like	109085979
LOC109096655	162.946	43.1443	124.074	2099.84	1324.08	2004.12	2.76e-16	4.0377	2.88e-17	71.4242	16.4236	15.5593	XP_042595865.1	XM_042739931.1	myelin-associated glycoprotein-like	109096655
LOC109052008	4.59927	3.71933	3.85324	72.2458	91.3924	36.3622	1.66e-11	4.03761	2.69e-12	48.9039	16.4226	10.7803	XP_042619236.1	XM_042763302.1	purine nucleoside phosphorylase LACC1-like isoform X1	109052008
LOC109067071	2.62815	1.48773	3.85324	48.6874	41.238	40.5579	4.03e-11	4.03643	6.78e-12	47.09	16.4091	10.3952	XP_018939623.1	XM_019084078.2	calumenin-A-like	109067071
LOC109111617	34.823	26.7792	19.2662	477.451	256.344	598.578	2e-20	4.03588	1.46e-21	90.9732	16.4029	19.6999	XP_018980120.2	XM_019124575.2	src-like-adapter isoform X2	109111617
LOC109071643	1.31408	4.4632	0	65.9636	5.57271	23.7753	0.000734772	4.03497	0.000333793	12.8706	16.3926	3.13385	XP_042610510.1	XM_042754576.1	LOW QUALITY PROTEIN: uncharacterized protein LOC109071643	109071643
LOC109060301	38.7653	31.2424	47.0095	730.311	386.746	801.368	3.11e-25	4.03458	1.51e-26	113.708	16.3881	24.5073	XP_042603747.1	XM_042747813.1	ubl carboxyl-terminal hydrolase 18-like	109060301
LOC109105074	13.7978	17.8528	13.8716	354.947	168.296	223.768	1.43e-21	4.03425	9.49e-23	96.3793	16.3844	20.8446	XP_018973972.1	XM_019118427.2	ragulator complex protein LAMTOR2	109105074
osmr	67.0179	37.9372	11.5597	962.754	164.952	783.187	0.000264405	4.03368	0.00011077	14.9436	16.3779	3.57773	XP_042579098.1	XM_042723164.1	leukemia inhibitory factor receptor isoform X1	109104256
LOC109086923	233.906	145.798	222.717	4058.33	1970.51	3841.81	5.08e-26	4.03367	2.32e-27	117.42	16.3778	25.2937	XP_042585721.1	XM_042729787.1	wiskott-Aldrich syndrome protein-like isoform X1	109086923
LOC109059086	9.85558	17.1089	16.1836	326.677	227.366	149.645	1.48e-19	4.03337	1.16e-20	86.8714	16.3744	18.831	XP_042585451.1	XM_042729517.1	sterol O-acyltransferase 1-like isoform X1	109059086
LOC109079727	1.97112	17.8528	5.39453	234.014	62.4143	114.681	3.22e-07	4.03256	8.6e-08	28.6655	16.3652	6.49276
LOC109073043	23.6534	19.3405	6.93582	381.646	307.613	130.065	1.61e-12	4.02868	2.38e-13	53.6653	16.3212	11.792	XP_042610552.1	XM_042754618.1	cytoplasmic polyadenylation element-binding protein 2-like	109073043
LOC109070414	34.166	42.4004	42.3856	702.041	563.958	671.303	7.37e-53	4.02787	3.99e-55	244.559	16.3121	52.1327	XP_042621757.1	XM_042765823.1	natural resistance-associated macrophage protein 2-like isoform X1	109070414
LOC109107072	17.74	14.8773	20.8075	398.923	124.829	348.238	4.21e-15	4.02665	4.93e-16	65.825	16.2983	14.3757	XP_018975885.1	XM_019120340.2	DNA-binding protein inhibitor ID-2-like	109107072
LOC109047590	24.3104	34.9617	23.1194	592.102	371.142	379.006	8.03e-30	4.02547	2.8e-31	135.324	16.285	29.0954	XP_042569083.1	XM_042713149.1	alpha-enolase isoform X2	109047590
LOC109073141	0	4.4632	0	20.4173	12.26	39.1593	0.00072026	4.02461	0.000326735	12.9106	16.2753	3.14251	XP_042574698.1	XM_042718764.1	cytochrome P450 7B1 isoform X1	109073141
LOC122141571	2.62815	0	1.54129	7.85281	12.26	48.9492	0.000475259	4.02416	0.000208127	13.7562	16.2702	3.32307
LOC122133997	275.956	284.901	158.753	5316.35	2818.67	3569.09	9.86e-27	4.02285	4.28e-28	120.776	16.2555	26.0063	XP_042567092.1	XM_042711158.1	fructose-bisphosphate aldolase C-like	122133997
LOC109093138	26.9386	0.743867	6.16518	235.584	144.89	172.021	0.00273974	4.02251	0.00138514	10.2255	16.2516	2.56229	XP_018962413.1	XM_019106868.2	interleukin-13 receptor subunit alpha-1-like	109093138
LOC109065889	91.9854	99.6782	124.845	2154.81	1934.84	1048.91	6.19e-29	4.022	2.31e-30	131.141	16.2459	28.2081	XP_042595946.1	XM_042740012.1	arf-GAP with Rho-GAP domain, ANK repeat and PH domain-containing protein 1-like	109065889
LOC109067625	9.19854	9.67027	7.70647	174.332	118.141	141.253	2.16e-24	4.02196	1.14e-25	109.708	16.2454	23.6659	XP_042631108.1	XM_042775174.1	zinc finger protein 710-like isoform X2	109067625
LOC109052017	1.31408	3.71933	0	28.2701	18.9472	34.9637	3.5e-06	4.02165	1.08e-06	23.788	16.2419	5.45584	XP_042619335.1	XM_042763401.1	protein CREG2-like	109052017
LOC109108049	5.91335	5.95093	6.16518	130.357	78.0179	85.3114	1.37e-17	4.02099	1.27e-18	77.5811	16.2345	16.8636	XP_042584624.1	XM_042728690.1	protein transport protein Sec24D-like	109108049
LOC109084505	25.6245	36.4495	28.5139	680.053	313.186	476.905	2.7e-24	4.02028	1.44e-25	109.235	16.2265	23.5683	XP_042605096.1	XM_042749162.1	calreticulin-like	109084505
LOC109072797	0	2.97547	0	17.2762	6.68725	23.7753	0.00160753	4.01972	0.000775391	11.2992	16.2202	2.79384	XP_042574935.1	XM_042719001.1	calcium/calmodulin-dependent 3',5'-cyclic nucleotide phosphodiesterase 1A-like isoform X1	109072797
LOC109063326	36.1371	52.8145	47.0095	1038.14	491.513	674.1	6.65e-26	4.01949	3.06e-27	116.876	16.2176	25.1769	XP_042590541.1	XM_042734607.1	AT-rich interactive domain-containing protein 3A-like	109063326
btr09	45.9927	13.3896	23.1194	439.757	385.631	520.26	9.17e-19	4.01882	7.65e-20	83.1386	16.2101	18.0377	XP_042583291.1	XM_042727357.1	bloodthirsty-related gene family, member 9	109062980
pla2g4ab	17.74	4.4632	7.70647	205.744	99.1942	186.007	8.42e-13	4.01756	1.21e-13	54.9946	16.196	12.0747	XP_042633874.1	XM_042777940.1	cytosolic phospholipase A2 isoform X1	109112763
LOC109061838	74.2454	70.6674	43.1562	1287.86	1293.98	464.318	2.35e-17	4.01632	2.24e-18	76.4696	16.182	16.6289	XP_042570405.1	XM_042714471.1	LOW QUALITY PROTEIN: mitogen-activated protein kinase kinase kinase 15-like	109061838
bcl2l1	214.195	264.817	183.414	4631.59	2799.73	3282.39	9.6e-39	4.01518	1.59e-40	177.632	16.1692	38.0176	XP_018949298.1	XM_019093753.2	bcl-2-like protein 1	109078478
LOC122142871	0.657039	2.2316	0.770647	29.8407	0	29.3695	0.00594708	4.01504	0.00322189	8.67735	16.1676	2.2257
LOC109098873	1.97112	5.20707	5.39453	53.3991	36.7799	110.485	3.61e-09	4.01061	7.56e-10	37.871	16.1181	8.44268	XP_042589822.1	XM_042733888.1	MAP kinase-activated protein kinase 2-like	109098873
itgb2	161.631	232.086	237.359	4221.67	2411.87	3515.95	5.13e-35	4.00804	1.19e-36	159.908	16.0895	34.2899	XP_042620150.1	XM_042764216.1	integrin beta-2	109053033
usp53b	3.94223	0.743867	0.770647	29.8407	35.6653	25.1739	3.02e-07	4.0078	8.04e-08	28.7965	16.0867	6.52062	XP_042572212.1	XM_042716278.1	inactive ubiquitin carboxyl-terminal hydrolase 53 isoform X1	109091480
LOC109095592	7.22742	2.2316	5.39453	47.1168	41.238	152.442	6.04e-08	4.00778	1.47e-08	32.0985	16.0865	7.2187	XP_018964850.1	XM_019109305.2	CCAAT/enhancer-binding protein delta-like	109095592
LOC109082702	28.9097	11.9019	13.101	12.5645	27.8635	826.542	1	4.00628	1	5.21795	16.0698	NA	XP_042602798.1	XM_042746864.1	LOW QUALITY PROTEIN: palladin	109082702
LOC109111908	2.62815	2.97547	2.31194	62.8225	31.2072	33.5651	2.17e-09	4.00026	4.42e-10	38.9171	16.0029	8.66264	XP_042589611.1	XM_042733677.1	uncharacterized protein LOC109111908	109111908
LOC109067615	25.6245	11.9019	13.8716	356.517	213.992	258.731	6.67e-22	3.99862	4.29e-23	97.9526	15.9847	21.176	XP_042597514.1	XM_042741580.1	LOW QUALITY PROTEIN: V-type proton ATPase subunit F	109067615
LOC109058133	5.91335	5.95093	6.16518	146.062	70.2161	72.7245	3.89e-14	3.99693	4.94e-15	61.2828	15.966	13.4097	XP_042573006.1	XM_042717072.1	2-oxoglutarate receptor 1-like	109058133
LOC109084176	4.59927	1.48773	2.31194	31.4112	56.8416	47.5506	8.3e-10	3.99677	1.62e-10	40.8796	15.9642	9.08095	XP_042620979.1	XM_042765045.1	stomatin-like	109084176
LOC109100480	6.57039	4.4632	6.16518	117.792	42.3526	116.079	1.46e-11	3.99559	2.36e-12	49.1579	15.9512	10.8348	XP_042590079.1	XM_042734145.1	aminopeptidase B	109100480
slc35a3b	0.657039	1.48773	6.16518	64.393	27.8635	37.7608	6.84e-07	3.99467	1.9e-07	27.1286	15.941	6.16492	XP_042573587.1	XM_042717653.1	solute carrier family 35 member A3b	109097008
LOC109103784	14.4548	14.1335	8.47712	304.689	166.067	123.072	3.91e-16	3.99376	4.15e-17	70.7033	15.931	15.4081	XP_042631154.1	XM_042775220.1	guanine nucleotide-binding protein G(o) subunit alpha isoform X1	109103784
LOC109093152	1.31408	1.48773	0.770647	23.5584	3.34362	30.768	0.00042382	3.99342	0.000183838	13.9895	15.9272	3.37282	XP_042583851.1	XM_042727917.1	arylamine N-acetyltransferase, pineal gland isozyme NAT-10-like	109093152
LOC109046605	0	2.97547	0	15.7056	16.7181	13.9855	0.000533555	3.99114	0.000235855	13.5214	15.902	3.27282
LOC109104263	9.19854	11.9019	7.70647	166.48	120.37	172.021	4.15e-24	3.98979	2.25e-25	108.353	15.8872	23.3823	XP_042613230.1	XM_042757296.1	thiosulfate sulfurtransferase/rhodanese-like domain-containing protein 1	109104263
LOC122135089	3.28519	2.2316	6.16518	80.0986	37.8944	67.1303	7.32e-11	3.9894	1.27e-11	45.8634	15.8829	10.1352	XP_042569125.1	XM_042713191.1	succinate dehydrogenase [ubiquinone] iron-sulfur subunit, mitochondrial-like	122135089
LOC109071243	4.59927	10.4141	0	157.056	75.7888	5.59419	0.0459424	3.98778	0.0303431	4.68975	15.8651	1.33779	XP_042599727.1	XM_042743793.1	uncharacterized protein LOC109071243 isoform X2	109071243
LOC109105292	53.2201	40.9127	73.9821	1226.61	511.574	928.635	5.82e-21	3.98758	4.1e-22	93.482	15.8628	20.2353	XP_042629142.1	XM_042773208.1	raftlin-like	109105292
LOC109094102	30.2238	58.0216	39.303	885.797	510.46	623.752	2.55e-26	3.98706	1.14e-27	118.835	15.8572	25.5934	XP_042607629.1	XM_042751695.1	LOW QUALITY PROTEIN: CYFIP-related Rac1 interactor B	109094102
LOC109058511	42.7075	52.8145	61.6518	1347.54	652.007	490.89	9.02e-19	3.98667	7.52e-20	83.1735	15.8529	18.0446	XP_018931254.1	XM_019075709.2	ras-related protein Rab-35-like	109058511
mpeg1.2	1.97112	2.97547	3.08259	40.8346	31.2072	54.5433	4.43e-10	3.98622	8.36e-11	42.1725	15.8479	9.35354	XP_018964619.1	XM_019109074.2	macrophage expressed 1, tandem duplicate 2	109095367
LOC109112200	0	1.48773	1.54129	23.5584	6.68725	16.7826	0.000382921	3.98568	0.000164767	14.1955	15.842	3.41689
LOC109090115	15.7689	11.158	5.39453	216.737	182.785	117.478	4.06e-17	3.98472	3.94e-18	75.349	15.8314	16.3916	XP_042579911.1	XM_042723977.1	LOW QUALITY PROTEIN: ABC-type oligopeptide transporter ABCB9	109090115
LOC109072084	14.4548	23.0599	32.3672	480.592	289.781	330.057	3.55e-23	3.98355	2.07e-24	103.954	15.8186	22.4498	XP_018943910.1	XM_019088365.2	suppressor of cytokine signaling 7-like isoform X1	109072084
LOC109104371	172.144	221.672	181.102	4063.04	2704.99	2313.2	4.99e-37	3.98152	9.56e-39	169.491	15.7964	36.3017	XP_042627214.1	XM_042771280.1	protein phosphatase Slingshot homolog 2-like isoform X2	109104371
LOC109051150	18.3971	35.7056	30.8259	519.856	382.288	433.55	1.09e-31	3.98098	3.3e-33	144.147	15.7904	30.9623	XP_018924249.2	XM_019068704.2	carbohydrate sulfotransferase 6-like	109051150
pald1a	548.627	644.933	601.875	13553.9	7743.83	7029.1	9.05e-33	3.97976	2.53e-34	149.252	15.7771	32.0433	XP_042624123.1	XM_042768189.1	LOW QUALITY PROTEIN: paladin	109066994
rdh12l	11.8267	14.1335	16.1836	262.284	200.617	199.992	2.49e-31	3.97927	7.8e-33	142.437	15.7717	30.6033	XP_042608052.1	XM_042752118.1	retinol dehydrogenase 12, like	122142229
LOC109091378	1.31408	0.743867	2.31194	34.5523	13.3745	20.9782	7.37e-06	3.97593	2.37e-06	22.2727	15.7353	5.13236	XP_042617859.1	XM_042761925.1	calreticulin-like	109091378
LOC109060966	47.9638	46.8636	50.8627	1013.01	629.716	650.325	4.68e-37	3.97533	8.92e-39	169.628	15.7288	36.3298	XP_042569263.1	XM_042713329.1	6-phosphogluconate dehydrogenase, decarboxylating	109060966
LOC109090952	14.4548	14.8773	12.3304	312.542	154.921	190.202	3.03e-21	3.97482	2.09e-22	94.8194	15.7232	20.5185	XP_018960333.1	XM_019104788.2	lysozyme C	109090952
LOC109107132	1.97112	0.743867	0.770647	25.129	14.489	16.7826	1.38e-05	3.97428	4.63e-06	20.9858	15.7172	4.85974	XP_042626496.1	XM_042770562.1	uncharacterized protein LOC109107132	109107132
LOC109047535	44.0216	45.3759	47.0095	826.115	550.583	767.803	1.52e-43	3.97387	1.7e-45	200.406	15.7129	42.8176	XP_042597974.1	XM_042742040.1	serine palmitoyltransferase 2	109047535
LOC122140353	7.88446	5.20707	6.16518	114.651	100.309	89.507	1.31e-20	3.97246	9.41e-22	91.8376	15.6975	19.8831	XP_042599545.1	XM_042743611.1	nucleobindin-2-like	122140353
LOC109104632	7.88446	11.9019	7.70647	234.014	100.309	97.8983	8.61e-14	3.97203	1.13e-14	59.6585	15.6928	13.0652	XP_042587906.1	XM_042731972.1	methylglutaconyl-CoA hydratase, mitochondrial-like	109104632
LOC109074487	196.455	142.079	152.588	3645.27	1397.63	2667.03	1.37e-22	3.97152	8.32e-24	101.199	15.6872	21.8639	XP_042571658.1	XM_042715724.1	interferon regulatory factor 3	109074487
LOC109072334	0	6.6948	1.54129	69.1047	3.34362	55.9419	0.00189853	3.97062	0.000929788	10.9624	15.6775	2.72158	XP_042612079.1	XM_042756145.1	ribonuclease inhibitor-like	109072334
LOC109056546	12.4837	11.9019	10.7891	212.026	120.37	220.97	1.28e-21	3.96933	8.47e-23	96.6031	15.6635	20.8926	XP_042611242.1	XM_042755308.1	PH and SEC7 domain-containing protein 3-like	109056546
LOC109082665	57.1624	62.4848	63.9637	1192.06	964.078	717.455	1.91e-40	3.96867	2.77e-42	185.693	15.6563	39.7188	XP_042571988.1	XM_042716054.1	integrin alpha-M-like	109082665
LOC109045012	9.85558	2.97547	16.1836	153.915	125.943	173.42	7.54e-15	3.96833	9.01e-16	64.6363	15.6526	14.1228	XP_042620315.1	XM_042764381.1	toll-like receptor 8	109045012
LOC109108856	32.1949	8.18254	22.3488	494.727	314.301	176.217	4.39e-12	3.9672	6.71e-13	51.6277	15.6403	11.3576	XP_042631113.1	XM_042775179.1	RNA polymerase II elongation factor ELL2-like	109108856
ankrd34bb	3.94223	8.9264	3.08259	150.774	67.987	30.768	1.09e-07	3.96615	2.73e-08	30.8929	15.629	6.96167	XP_042579840.1	XM_042723906.1	ankyrin repeat domain 34Bb	109073569
kif14	2.62815	0	0	9.42337	15.6036	18.1811	0.000869811	3.96312	0.000399425	12.5349	15.5962	3.06058	XP_042605195.1	XM_042749261.1	LOW QUALITY PROTEIN: kinesin-like protein KIF14	109072930
LOC109073792	11.8267	16.3651	11.5597	288.983	152.692	179.014	3.4e-21	3.96261	2.35e-22	94.5791	15.5907	20.4685	XP_042575417.1	XM_042719483.1	uncharacterized protein LOC109073792	109073792
LOC109112255	0.657039	2.97547	0.770647	21.9879	16.7181	29.3695	5.48e-06	3.9625	1.73e-06	22.8712	15.5895	5.26112	XP_042626194.1	XM_042770260.1	SH3-containing GRB2-like protein 3-interacting protein 1	109112255
LOC109097968	7.88446	2.2316	1.54129	50.258	70.2161	65.7317	1.94e-10	3.96249	3.51e-11	43.8684	15.5894	9.71322	XP_018967131.1	XM_019111586.2	thrombospondin type-1 domain-containing protein 1 isoform X1	109097968
LOC109063554	1.31408	0.743867	0.770647	4.71168	14.489	25.1739	0.000443016	3.96129	0.000192934	13.8987	15.5764	3.35358	XP_018936146.1	XM_019080601.2	transcription factor E2F3-like	109063554
LOC109096545	17.083	34.2179	26.202	717.747	253.001	234.956	5.83e-13	3.96075	8.25e-14	55.7451	15.5706	12.2341	XP_018965690.1	XM_019110145.2	basic leucine zipper and W2 domain-containing protein 1-B	109096545
LOC109065840	14.4548	20.8283	13.8716	321.965	299.812	141.253	1.42e-18	3.9578	1.21e-19	82.2381	15.5388	17.8474	XP_042569701.1	XM_042713767.1	membrane-associated guanylate kinase, WW and PDZ domain-containing protein 3 isoform X1	109065840
LOC109051109	139.292	43.1443	19.2662	1479.47	264.146	1384.56	0.000998118	3.95374	0.000463141	12.2585	15.4951	3.00082	XP_042573190.1	XM_042717256.1	complement C3-like	109051109
gadd45aa	33.509	37.1933	26.9726	650.212	413.495	450.332	7.17e-34	3.95106	1.83e-35	154.463	15.4664	33.1447	XP_018968767.1	XM_019113222.2	growth arrest and DNA-damage-inducible, alpha, a	109099690
LOC109084347	6.57039	2.97547	12.3304	127.215	105.881	103.493	5.29e-16	3.95093	5.68e-17	70.0858	15.465	15.2768	XP_042594643.1	XM_042738709.1	tripartite motif-containing protein 16-like	109084347
LOC109050064	51.249	34.9617	76.2941	1075.83	781.293	653.122	3.94e-25	3.95033	1.94e-26	113.213	15.4586	24.4041	XP_042607608.1	XM_042751674.1	tripartite motif-containing protein 16-like	109050064
LOC122134269	5.91335	13.3896	0.770647	127.215	125.943	57.3404	5.05e-08	3.94903	1.21e-08	32.4676	15.4446	7.29713	XP_042602527.1	XM_042746593.1	protein NLRC3-like	122134269
LOC122135743	6.57039	0.743867	7.70647	58.1108	13.3745	160.833	7.05e-05	3.94643	2.67e-05	17.6388	15.4167	4.15208
fam111.1	4.59927	4.4632	0.770647	34.5523	37.8944	81.1157	3.34e-08	3.94532	7.81e-09	33.3228	15.405	7.47664	XP_042608287.1	XM_042752353.1	serine protease FAM111A isoform X1	109104277
LOC109084497	2.62815	0.743867	0	14.1351	7.80179	32.1666	0.000499116	3.94434	0.000219422	13.657	15.3945	3.3018	XP_042602866.1	XM_042746932.1	N-acetyltransferase ESCO2-like	109084497
LOC109056564	0.657039	2.97547	0.770647	32.9818	12.26	22.3768	2.17e-05	3.94413	7.53e-06	20.0534	15.3922	4.66304	XP_042569206.1	XM_042713272.1	limb region 1 homolog-like protein	109056564
acer3	0	3.71933	0	29.8407	10.0309	16.7826	0.00118507	3.9416	0.000557979	11.9112	15.3653	2.92626	XP_042587962.1	XM_042732028.1	alkaline ceramidase 3	109097436
LOC109082635	9.19854	14.8773	7.70647	218.308	122.6	148.246	3.8e-19	3.94132	3.06e-20	84.9505	15.3622	18.4208	XP_042579025.1	XM_042723091.1	carbohydrate deacetylase-like isoform X3	109082635
LOC109071081	1.31408	2.97547	1.54129	29.8407	32.3217	26.5724	3.5e-08	3.94087	8.2e-09	33.2266	15.3575	7.4562	XP_042618412.1	XM_042762478.1	endothelial lipase-like	109071081
LOC109069944	13.1408	2.2316	0.770647	135.068	69.1016	48.9492	4.01e-06	3.94074	1.24e-06	23.5094	15.3561	5.3965	XP_042610327.1	XM_042754393.1	B-cell receptor CD22-like	109069944
LOC109086053	7.22742	5.20707	6.93582	98.9454	79.1324	120.275	1.23e-18	3.93846	1.04e-19	82.5317	15.3319	17.9096	XP_042580567.1	XM_042724633.1	arrestin domain-containing protein 3-like isoform X2	109086053
LOC109076179	0	2.97547	1.54129	6.28225	16.7181	44.7535	0.000638351	3.93764	0.000286562	13.1562	15.3231	3.19494	XP_018947517.1	XM_019091972.2	C-X-C motif chemokine 11-6	109076179
LOC109081467	43.3645	37.1933	23.8901	753.869	432.442	418.166	1.2e-23	3.93564	6.73e-25	106.182	15.3019	22.9214	XP_042582698.1	XM_042726764.1	uncharacterized protein LOC109081467 isoform X10	109081467
LOC109087778	9.19854	14.8773	7.70647	158.627	202.847	123.072	1.45e-20	3.9345	1.04e-21	91.6323	15.2898	19.8388	XP_042629057.1	XM_042773123.1	neural cell adhesion molecule 1-like isoform X3	109087778
LOC109072919	27.5956	17.8528	23.8901	365.941	261.917	436.347	1.21e-28	3.93449	4.62e-30	129.763	15.2897	27.9177	XP_042597744.1	XM_042741810.1	E3 ubiquitin/ISG15 ligase TRIM25-like	109072919
cfhl2	17.083	8.18254	5.39453	254.431	42.3526	176.217	6.99e-08	3.93361	1.7e-08	31.8064	15.2804	7.15571	XP_042567808.1	XM_042711874.1	complement factor H like 2	109057355
LOC122136133	14.4548	31.2424	33.1378	452.322	415.724	328.659	2.77e-25	3.93279	1.34e-26	113.946	15.2717	24.5572	XP_042573607.1	XM_042717673.1	tripartite motif-containing protein 16-like	122136133
LOC109054466	0	1.48773	0.770647	12.5645	11.1454	9.78983	0.000763231	3.93229	0.000347492	12.7953	15.2664	3.11734	XP_018927268.1	XM_019071723.2	von Hippel-Lindau disease tumor suppressor-like	109054466
LOC109102753	102.498	125.713	88.6244	2071.57	1553.67	1211.14	6.06e-36	3.93165	1.27e-37	164.352	15.2597	35.2178	XP_042592227.1	XM_042736293.1	dedicator of cytokinesis protein 4-like	109102753
pdgfab	3.94223	1.48773	1.54129	56.5402	18.9472	33.5651	5.23e-07	3.92952	1.43e-07	27.6778	15.2371	6.2817	XP_042574030.1	XM_042718096.1	platelet-derived growth factor alpha polypeptide b isoform X2	109077293
acss3	72.9313	63.9726	77.0647	1383.66	821.417	1057.3	1.03e-38	3.92939	1.72e-40	177.479	15.2358	37.9852	XP_042598469.1	XM_042742535.1	acyl-CoA synthetase short-chain family member 3, mitochondrial	109060214
LOC109082055	6.57039	6.6948	6.93582	131.927	111.454	64.3332	8.13e-16	3.92914	8.88e-17	69.204	15.2331	15.0901	XP_042606315.1	XM_042750381.1	sodium-dependent lysophosphatidylcholine symporter 1-like isoform X2	109082055
LOC109088919	2.62815	1.48773	1.54129	20.4173	6.68725	60.1375	0.000127299	3.92846	5.05e-05	16.4276	15.226	3.89517	XP_018958605.2	XM_019103060.2	histone H2A-like	109088919
zmp:0000000936	0.657039	2.97547	3.08259	34.5523	27.8635	37.7608	2.83e-08	3.92781	6.57e-09	33.6584	15.2191	7.54751	XP_042620301.1	XM_042764367.1	interleukin-1 receptor type 1	109074006
LOC109084132	132.722	179.272	157.212	2916.53	2411.87	1797.13	3.95e-41	3.92538	5.41e-43	188.944	15.1935	40.4036	XP_042627102.1	XM_042771168.1	MAP/microtubule affinity-regulating kinase 4-like isoform X5	109084132
si:ch211-241b2.5	19.7112	18.5967	38.5324	290.554	391.204	478.303	1.07e-22	3.92285	6.49e-24	101.69	15.1669	21.9688	XP_042604011.1	XM_042748077.1	programmed cell death 1 ligand 1	109079127
LOC109061842	202.368	203.82	175.708	3764.64	1892.49	3167.71	1.39e-32	3.92207	3.97e-34	148.356	15.1586	31.8555	XP_042632027.1	XM_042776093.1	chloride intracellular channel protein 1-like	109061842
snx19a	24.9675	14.8773	19.2662	337.671	172.754	388.796	3.64e-19	3.92026	2.93e-20	85.037	15.1396	18.4389	XP_042580010.1	XM_042724076.1	sorting nexin-19a isoform X2	109090506
LOC109080107	24.9675	55.0461	34.6791	549.696	529.407	651.723	6.6e-29	3.91984	2.47e-30	131.007	15.1353	28.1807	XP_042627659.1	XM_042771725.1	guanine nucleotide exchange factor VAV3-like isoform X1	109080107
LOC122134860	9.85558	8.9264	40.8443	337.671	150.463	409.774	3.63e-09	3.91822	7.61e-10	37.8573	15.1182	8.43979	XP_042567658.1	XM_042711724.1	interferon-induced very large GTPase 1 isoform X1	122134860
LOC109102149	107.097	106.373	99.4135	1909.8	1239.37	1584.55	2.44e-48	3.91812	1.84e-50	223.165	15.1172	47.6121	XP_018971019.2	XM_019115474.2	cofilin-2-like	109102149
LOC109100045	7.22742	5.20707	19.2662	172.762	76.9033	226.565	3.34e-10	3.91548	6.2e-11	42.7552	15.0896	9.47655	XP_042629485.1	XM_042773551.1	syntaxin-11-like	109100045
fgd4a	17.74	23.0599	36.9911	365.941	403.464	395.789	3.12e-31	3.91426	9.84e-33	141.976	15.0768	30.5058	XP_042600253.1	XM_042744319.1	FYVE, RhoGEF and PH domain-containing protein 4a isoform X1	109109330
LOC109045117	0	5.20707	1.54129	18.8467	27.8635	53.1448	3.6e-05	3.91393	1.29e-05	19.0179	15.0734	4.44381	XP_042617178.1	XM_042761244.1	histone H3-like	109045117
LOC109072451	72.9313	73.6428	60.8811	1243.88	965.193	921.643	5.67e-51	3.91367	3.62e-53	235.58	15.0707	50.2464	XP_042626007.1	XM_042770073.1	probable phospholipid-transporting ATPase IA isoform X5	109072451
pkz	32.1949	45.3759	36.9911	584.249	731.139	406.977	4.78e-30	3.91335	1.63e-31	136.397	15.0673	29.3204	XP_042593527.1	XM_042737593.1	protein kinase containing Z-DNA binding domains isoform X2	122139484
LOC122145289	3.94223	2.2316	1.54129	39.264	23.4054	55.9419	3.81e-08	3.91316	8.97e-09	33.0531	15.0654	7.41953
mfsd10	4.59927	3.71933	3.85324	86.3809	66.8725	30.768	3.8e-10	3.91169	7.11e-11	42.4891	15.05	9.42077	XP_042612657.1	XM_042756723.1	major facilitator superfamily domain-containing protein 10 isoform X2	109106597
LOC109065984	1.31408	0	0.770647	15.7056	12.26	4.19564	0.0021398	3.91163	0.00105849	10.7224	15.0493	2.66963	XP_042578683.1	XM_042722749.1	radial spoke head protein 9 homolog isoform X1	109065984
LOC109113850	88.0432	81.0815	57.0279	1375.81	931.756	1100.66	1.34e-38	3.91047	2.24e-40	176.956	15.0373	37.872	XP_042606322.1	XM_042750388.1	6-phosphogluconate dehydrogenase, decarboxylating	109113850
LOC109087861	0.657039	2.2316	1.54129	25.129	15.6036	25.1739	3.78e-06	3.9104	1.17e-06	23.6328	15.0366	5.42253	XP_018957597.1	XM_019102052.2	N-acylethanolamine-hydrolyzing acid amidase-like	109087861
adora2ab	131.408	86.2886	57.0279	1667.94	1494.6	964.998	1.2e-22	3.90642	7.28e-24	101.464	14.9952	21.9197	XP_018927604.1	XM_019072059.2	adenosine A2a receptor b	109054817
si:dkey-225n22.4	7.88446	8.9264	1.54129	114.651	79.1324	83.9128	5.39e-13	3.90185	7.6e-14	55.907	14.9477	12.2681	XP_042569950.1	XM_042714016.1	collagen alpha-1(XXI) chain	109050312
LOC109073897	10.5126	11.158	5.39453	136.639	95.8505	174.818	1.68e-17	3.90076	1.57e-18	77.1688	14.9364	16.7758	XP_042633390.1	XM_042777456.1	cytosolic 5'-nucleotidase 1A-like	109073897
LOC109078327	42.0505	46.1197	19.2662	615.66	482.596	510.47	4.79e-26	3.89951	2.19e-27	117.539	14.9235	25.3194	XP_018949176.1	XM_019093631.2	CD81 antigen-like	109078327
LOC109062477	19.7112	18.5967	10.0184	356.517	181.67	187.405	7.85e-18	3.89915	7.13e-19	78.7284	14.9198	17.105	XP_042576824.1	XM_042720890.1	ras-related protein Rab-37-like isoform X1	109062477
LOC109110433	9.19854	19.3405	21.5781	306.259	255.23	180.413	2.63e-20	3.89805	1.94e-21	90.4044	14.9083	19.5794	XP_042618503.1	XM_042762569.1	Hermansky-Pudlak syndrome 4 protein homolog isoform X1	109110433
LOC109080072	10.5126	17.8528	5.39453	190.038	161.608	152.442	3.15e-19	3.89709	2.52e-20	85.3304	14.8984	18.5018	XP_042613160.1	XM_042757226.1	elongation factor 1-alpha 1 isoform X2	109080072
LOC122143683	7.88446	6.6948	4.62388	21.9879	117.027	146.847	1.44e-07	3.89393	3.65e-08	30.3283	14.8659	6.84185	XP_042610199.1	XM_042754265.1	adhesion G protein-coupled receptor E2-like	122143683
LOC109091807	44.6786	43.1443	46.2388	717.747	392.319	883.882	1.25e-24	3.89352	6.46e-26	110.827	14.8616	23.9031	XP_042613719.1	XM_042757785.1	ubiquitin carboxyl-terminal hydrolase 40-like isoform X1	109091807
dpp3	9.19854	9.67027	12.3304	174.332	119.256	169.224	1.32e-23	3.89231	7.46e-25	105.977	14.8492	22.8781	XP_042566882.1	XM_042710948.1	LOW QUALITY PROTEIN: dipeptidyl peptidase 3	109056653
crfb15	1.31408	4.4632	0.770647	23.5584	55.7271	16.7826	1.28e-05	3.89221	4.25e-06	21.1495	14.8481	4.89429	XP_042572791.1	XM_042716857.1	cytokine receptor family member B15	109086108
LOC109111482	63.0757	58.7655	86.3125	800.986	1053.24	1226.53	1.56e-37	3.88973	2.87e-39	171.885	14.8227	36.8059	XP_018979967.2	XM_019124422.2	phosphoprotein associated with glycosphingolipid-enriched microdomains 1-like	109111482
LOC109056361	44.0216	14.1335	31.5965	585.819	327.675	422.361	2.25e-17	3.88948	2.14e-18	76.5566	14.8201	16.6473	XP_018929109.2	XM_019073564.2	calponin-2-like	109056361
LOC122145129	6.57039	6.6948	3.85324	157.056	11.1454	86.7099	1.16e-05	3.88682	3.83e-06	21.3485	14.7928	4.93622	XP_042613174.1	XM_042757240.1	cytosolic phospholipase A2 zeta-like	122145129
LOC109067614	47.3068	55.0461	35.4498	769.575	534.98	737.034	9.61e-37	3.88637	1.89e-38	168.134	14.7881	36.0171	XP_042573140.1	XM_042717206.1	integrin alpha-L-like	109067614
LOC109071642	3.94223	3.71933	0.770647	45.5463	51.2689	29.3695	6.87e-09	3.88458	1.49e-09	36.5525	14.7698	8.16336	XP_042594952.1	XM_042739018.1	mitochondrial ornithine transporter 1-like isoform X1	109071642
LOC109107193	13.1408	5.95093	18.4955	141.351	222.908	188.804	4.65e-18	3.8838	4.14e-19	79.8016	14.7618	17.3323	XP_042587029.1	XM_042731095.1	uncharacterized protein PB18E9.04c-like isoform X3	109107193
LOC109060740	3.94223	7.43867	2.31194	70.6753	78.0179	53.1448	9.77e-13	3.88363	1.41e-13	54.6877	14.7601	12.0099	XP_018933438.1	XM_019077893.2	kelch repeat and BTB domain-containing protein 11-like	109060740
aste1a	140.606	84.057	211.928	2391.96	1787.72	2251.66	4.04e-24	3.88118	2.19e-25	108.408	14.735	23.3934	XP_042628941.1	XM_042773007.1	protein asteroid homolog 1	109104894
helz2a	2390.96	1040.67	2748.9	30779.9	22261.8	37890.8	1.24e-19	3.87897	9.7e-21	87.2214	14.7125	18.9051	XP_042614992.1	XM_042759058.1	helicase with zinc finger domain 2	122134415
LOC109051281	166.888	81.0815	117.909	2088.85	1305.13	1992.93	3.5e-26	3.87794	1.58e-27	118.183	14.702	25.4554	XP_042608334.1	XM_042752400.1	guanine nucleotide exchange factor VAV3-like	109051281
LOC109104293	0.657039	1.48773	1.54129	25.129	7.80179	20.9782	9.27e-05	3.87593	3.59e-05	17.079	14.6815	4.03309	XP_042606180.1	XM_042750246.1	receptor tyrosine-protein kinase erbB-3-like	109104293
LOC109093086	0	2.97547	3.08259	48.6874	30.0926	8.39128	0.00017456	3.87486	7.1e-05	15.7851	14.6706	3.75805	XP_042582660.1	XM_042726726.1	low affinity immunoglobulin gamma Fc region receptor III-like	109093086
LOC109068540	9.85558	2.2316	0.770647	105.228	65.7579	20.9782	2.05e-05	3.87086	7.07e-06	20.1731	14.63	4.68835	XP_042603884.1	XM_042747950.1	myoD family inhibitor domain-containing protein-like	109068540
LOC109079570	5.25631	8.9264	6.16518	146.062	56.8416	95.1012	1.62e-12	3.87083	2.38e-13	53.6637	14.6297	11.7917	XP_042572138.1	XM_042716204.1	small integral membrane protein 14-like	109079570
LOC109052550	45.9927	74.3867	51.6334	1198.34	841.479	474.108	7.36e-20	3.87008	5.63e-21	88.2969	14.6221	19.1331	XP_042574708.1	XM_042718774.1	extended synaptotagmin-2-like isoform X2	109052550
LOC109050691	164.917	222.416	151.817	3678.25	2002.83	2197.12	5.11e-29	3.86884	1.88e-30	131.543	14.6095	28.2918	XP_018923809.1	XM_019068264.2	S-adenosylmethionine sensor upstream of mTORC1	109050691
peli3	17.74	25.2915	23.1194	310.971	283.093	369.217	4.85e-36	3.86864	1e-37	164.815	14.6075	35.3139	XP_042583046.1	XM_042727112.1	E3 ubiquitin-protein ligase pellino homolog 1	109092568
LOC122134211	7.88446	2.2316	6.93582	83.2398	76.9033	90.9056	3.73e-15	3.8677	4.35e-16	66.0703	14.5981	14.4279	XP_042586607.1	XM_042730673.1	disco-interacting protein 2 homolog A-like	122134211
myo9ab	26.9386	32.7301	26.202	590.531	348.851	314.673	2.4e-25	3.86692	1.15e-26	114.245	14.5901	24.6197	XP_042608727.1	XM_042752793.1	LOW QUALITY PROTEIN: unconventional myosin-IXAb	109084768
LOC109092101	3.28519	5.20707	4.62388	98.9454	37.8944	54.5433	3.77e-10	3.86617	7.06e-11	42.5025	14.5826	9.42336	XP_018961365.2	XM_019105820.2	protein FAM83F-like	109092101
LOC109059041	0.657039	5.20707	0.770647	43.9757	26.749	25.1739	4.22e-06	3.86521	1.31e-06	23.4063	14.5729	5.3752	XP_042604784.1	XM_042748850.1	LOW QUALITY PROTEIN: potassium voltage-gated channel subfamily H member 1	109059041
LOC109064263	2.62815	0.743867	0	25.129	2.22908	23.7753	0.0032004	3.86512	0.00164273	9.91124	14.5719	2.4948	XP_042620985.1	XM_042765051.1	CMRF35-like molecule 1 isoform X2	109064263
LOC109056909	91.3284	42.4004	144.882	1525.02	1190.33	1338.41	3.86e-18	3.8635	3.4e-19	80.1888	14.5556	17.4129	XP_042574529.1	XM_042718595.1	interferon-induced protein 44-like isoform X1	109056909
LOC109053990	141.263	129.433	182.643	2761.05	1726.42	2107.61	1.72e-38	3.86294	2.89e-40	176.449	14.5499	37.7657	XP_042630027.1	XM_042774093.1	acetyl-coenzyme A synthetase 2-like, mitochondrial	109053990
LOC109059527	0	10.4141	6.16518	45.5463	21.1763	173.42	0.0295913	3.86073	0.0186906	5.53024	14.5276	1.52884	XP_018932259.2	XM_019076714.2	histone H3-like	109059527
LOC122139369	20.3682	24.5476	23.1194	477.451	266.375	244.746	9.66e-23	3.86045	5.83e-24	101.904	14.5248	22.0149	XP_042592129.1	XM_042736195.1	dedicator of cytokinesis protein 4-like	122139369
LOC109061380	26.9386	8.9264	7.70647	274.848	83.5906	279.709	3.99e-09	3.85918	8.4e-10	37.6651	14.512	8.39884	XP_042569795.1	XM_042713861.1	complement factor I	109061380
LOC109059497	362.028	403.92	383.012	6450.3	4127.15	6096.27	2.15e-47	3.8591	1.77e-49	218.662	14.5112	46.6677	XP_018932240.2	XM_019076695.2	LIM and SH3 domain protein 1-like	109059497
LOC109101937	92.6424	114.555	114.826	1870.54	1344.14	1450.29	1.36e-49	3.85748	9.42e-52	229.09	14.4949	48.8653	XP_042609544.1	XM_042753610.1	glucose-6-phosphate isomerase-like	109101937
LOC109060483	464.526	422.516	440.81	7705.17	4932.96	6601.14	2.4e-50	3.85655	1.58e-52	232.641	14.4857	49.6191	XP_042632996.1	XM_042777062.1	tyrosine-protein kinase Fyn-like isoform X3	109060483
LOC109090938	97.2417	130.921	104.808	2040.16	1146.86	1633.5	4.81e-34	3.8557	1.2e-35	155.308	14.4771	33.3176	XP_042619630.1	XM_042763696.1	serine/threonine-protein kinase 17B-like	109090938
LOC109107996	7.22742	8.9264	11.5597	196.32	61.2998	142.652	5.08e-12	3.85286	7.83e-13	51.3251	14.4486	11.2938	XP_018976719.1	XM_019121174.2	myotubularin-related protein 9-like isoform X1	109107996
LOC109108886	5132.13	3314.67	6815.6	80662.5	46400.6	93361.4	3.8e-22	3.85223	2.39e-23	99.1069	14.4423	21.4206
trps1	135.35	188.198	200.368	3009.2	2112.06	2433.47	1.99e-42	3.85101	2.46e-44	195.09	14.4302	41.7006	XP_042601326.1	XM_042745392.1	zinc finger transcription factor Trps1 isoform X2	109110989
LOC109066185	3.28519	5.20707	1.54129	29.8407	35.6653	79.7172	7.16e-08	3.85075	1.75e-08	31.7577	14.4275	7.14531	XP_042609834.1	XM_042753900.1	chemokine-like receptor 1	109066185
LOC109105609	1.31408	0	1.54129	12.5645	6.68725	22.3768	0.000738057	3.84942	0.000335464	12.8612	14.4142	3.13191
si:zfos-2326c3.2	533.515	539.303	558.719	9186.21	7253.43	7068.26	2.52e-70	3.8488	3.26e-73	327.564	14.408	69.598	XP_042593638.1	XM_042737704.1	LOW QUALITY PROTEIN: mitogen-activated protein kinase kinase kinase kinase 4	109102935
LOC109056123	1.97112	2.2316	2.31194	50.258	18.9472	25.1739	6.37e-07	3.84796	1.77e-07	27.2737	14.3996	6.1956
tagapa	38.1082	51.3268	43.9269	669.059	556.156	692.281	1.23e-47	3.84753	9.87e-50	219.826	14.3953	46.9108	XP_042598672.1	XM_042742738.1	T cell activation RhoGTPase activating protein a	109059275
LOC109097489	5.91335	7.43867	11.5597	166.48	41.238	149.645	2.06e-09	3.84486	4.18e-10	39.0261	14.3687	8.68612	XP_042620511.1	XM_042764577.1	CMP-N-acetylneuraminate-poly-alpha-2,8-sialyltransferase-like	109097489
rasgef1ba	1.97112	1.48773	3.85324	29.8407	45.6962	27.9709	3.24e-08	3.84461	7.58e-09	33.3811	14.3662	7.48897	XP_042580471.1	XM_042724537.1	ras-GEF domain-containing family member 1B-A isoform X1	109090778
myo1f	206.31	229.111	202.68	3791.34	2640.35	2731.36	2.85e-51	3.84369	1.75e-53	237.027	14.3571	50.545	XP_042617990.1	XM_042762056.1	unconventional myosin-If	109099961
LOC109046216	5.91335	0.743867	3.08259	53.3991	13.3745	75.5216	1.6e-05	3.84359	5.41e-06	20.687	14.3561	4.79593	XP_042618832.1	XM_042762898.1	KN motif and ankyrin repeat domain-containing protein 3-like	109046216
LOC109053554	1.97112	2.2316	0	40.8346	1.11454	19.5797	0.00487746	3.84349	0.00259612	9.07158	14.3551	2.31181	XP_018926480.2	XM_019070935.2	P2Y purinoceptor 12-like	109053554
LOC109080644	29.5667	24.5476	52.404	717.747	423.526	384.601	1.39e-19	3.84258	1.08e-20	87.0007	14.3461	18.8585	XP_042571987.1	XM_042716053.1	LOW QUALITY PROTEIN: integrin alpha-L-like	109080644
LOC109084671	3.28519	2.2316	3.08259	48.6874	32.3217	43.355	3.8e-10	3.84255	7.12e-11	42.4853	14.3457	9.42	XP_042623866.1	XM_042767932.1	galactokinase	109084671
LOC109092549	5.25631	2.2316	2.31194	48.6874	24.5199	69.9274	4.77e-08	3.84055	1.14e-08	32.5857	14.3259	7.32153	XP_042615499.1	XM_042759565.1	sodium- and chloride-dependent glycine transporter 2 isoform X1	109092549
LOC109076740	1.31408	0	2.31194	21.9879	14.489	15.384	7.19e-05	3.8382	2.73e-05	17.5985	14.3025	4.14335	XP_042596242.1	XM_042740308.1	stonustoxin subunit alpha-like	109076740
LOC109076568	67.0179	93.7272	41.6149	1239.17	908.351	745.426	1.97e-23	3.83635	1.12e-24	105.164	14.2842	22.7064	XP_042583195.1	XM_042727261.1	diacylglycerol lipase-alpha-like isoform X1	109076568
LOC109100129	51.906	73.6428	50.8627	1011.44	715.535	790.179	1.42e-38	3.83479	2.37e-40	176.839	14.2688	37.8487	XP_042623515.1	XM_042767581.1	macrophage-capping protein-like	109100129
LOC109044973	20.3682	22.316	15.4129	466.457	256.344	107.688	1.14e-11	3.8347	1.82e-12	49.664	14.2679	10.9419	XP_042578935.1	XM_042723001.1	NACHT, LRR and PYD domains-containing protein 3-like	109044973
csgalnact1a	58.4764	49.0952	57.7985	925.061	773.492	662.911	6.4e-47	3.83459	5.48e-49	216.413	14.2668	46.1938	XP_042588227.1	XM_042732293.1	chondroitin sulfate N-acetylgalactosaminyltransferase 1	109097796
si:dkey-7j14.6	13.7978	21.5721	15.4129	298.407	206.19	218.173	5.04e-27	3.83256	2.15e-28	122.146	14.2468	26.2977	XP_042597508.1	XM_042741574.1	membrane-spanning 4-domains subfamily A member 4A	109088980
LOC109103152	291.068	189.686	362.204	3935.83	3159.72	4907.5	1.24e-29	3.83181	4.41e-31	134.426	14.2393	28.9049	XP_018972045.2	XM_019116500.2	helicase with zinc finger domain 2-like isoform X1	109103152
lasp1	227.992	217.953	217.322	3533.76	2317.13	3597.06	1.7e-45	3.83181	1.67e-47	209.616	14.2393	44.7684	XP_018932193.1	XM_019076648.2	LIM and SH3 domain protein 1	109059451
LOC109086695	9.85558	8.18254	4.62388	131.927	103.652	89.507	7.16e-18	3.82673	6.49e-19	78.9144	14.1892	17.1451	XP_042575614.1	XM_042719680.1	Fc receptor-like protein 5 isoform X2	109086695
klhl23	3.28519	8.18254	3.85324	111.51	57.9561	47.5506	4.11e-10	3.82671	7.74e-11	42.3233	14.189	9.38563	XP_042620201.1	XM_042764267.1	kelch-like protein 23	109085711
LOC109095313	5.25631	5.20707	7.70647	102.086	20.0617	135.659	4.01e-07	3.82551	1.08e-07	28.2176	14.1773	6.39646	XP_042618479.1	XM_042762545.1	refilin-A-like	109095313
gsk3ba	80.8157	70.6674	63.1931	1492.03	762.346	791.578	1.51e-25	3.82445	7.15e-27	115.191	14.1668	24.8206	XP_042586793.1	XM_042730859.1	glycogen synthase kinase-3 beta isoform X1	109054841
LOC109103807	2.62815	0.743867	0.770647	28.2701	15.6036	16.7826	2.05e-05	3.82324	7.07e-06	20.1733	14.155	4.68835	XP_042595073.1	XM_042739139.1	glucose-6-phosphate exchanger SLC37A4-like	109103807
LOC109080838	23.6534	11.158	14.6423	299.977	133.745	271.318	7.61e-16	3.82261	8.26e-17	69.3463	14.1488	15.1189	XP_018951394.2	XM_019095849.2	protein XRP2	109080838
LOC109088346	73.5883	52.0707	60.8811	1141.8	748.972	753.817	1.18e-34	3.82239	2.8e-36	158.197	14.1466	33.9281	XP_042593166.1	XM_042737232.1	phosphoglycerate mutase 1-like	109088346
LOC109101608	13.1408	8.18254	17.7249	212.026	130.401	209.782	1.56e-19	3.82092	1.23e-20	86.757	14.1323	18.8065	XP_018970530.2	XM_019114985.2	sorting nexin-20-like	109101608
LOC122145126	4.59927	0.743867	0	31.4112	7.80179	39.1593	0.000601432	3.82	0.000269041	13.2745	14.1232	3.22081	XP_042613167.1	XM_042757233.1	uncharacterized protein K02A2.6-like	122145126
LOC109109045	4.59927	5.20707	5.39453	108.369	35.6653	71.3259	3.96e-10	3.81876	7.44e-11	42.4006	14.1112	9.40204	XP_042577241.1	XM_042721307.1	galectin-3-binding protein A-like	109109045
LOC122142505	0	2.2316	3.85324	12.5645	24.5199	46.1521	9.09e-05	3.81341	3.51e-05	17.1196	14.0589	4.04151	XP_042609562.1	XM_042753628.1	histone H1-like	122142505
LOC109061557	46.6497	40.1688	44.6975	656.495	409.037	785.984	1.79e-28	3.81331	6.88e-30	128.971	14.0579	27.7476	XP_018934204.2	XM_019078659.2	guanylate-binding protein 1-like	109061557
LOC109048964	1.31408	0	1.54129	14.1351	12.26	13.9855	0.000262441	3.81057	0.000109926	14.9581	14.0312	3.58097	XP_018922170.1	XM_019066625.2	leucine-rich repeat neuronal protein 3-like	109048964
LOC109106190	7.22742	7.43867	11.5597	130.357	63.5289	173.42	1.07e-12	3.80992	1.54e-13	54.5125	14.0249	11.9721	XP_018975098.1	XM_019119553.2	tumor necrosis factor-like	109106190
spns2	111.697	24.5476	76.2941	383.217	371.142	2226.49	0.00128801	3.80942	0.000609879	11.7456	14.0201	2.89008	XP_018959864.1	XM_019104319.2	protein spinster homolog 2	109090504
LOC122145409	0	29.7547	1.54129	102.086	179.441	156.637	0.0658705	3.809	0.0449947	4.01884	14.016	1.18131	XP_042615114.1	XM_042759180.1	uncharacterized protein LOC122145409	122145409
LOC109111502	37.4512	34.2179	60.8811	800.986	417.953	636.339	6.74e-23	3.80835	4.02e-24	102.641	14.0097	22.1712	XP_018979998.1	XM_019124453.2	transmembrane protein 268-like	109111502
LOC122142992	11.1697	9.67027	6.93582	183.756	115.912	92.3041	1.99e-16	3.80775	2.04e-17	72.1037	14.0038	15.7016	XP_042609870.1	XM_042753936.1	SH2 domain-containing protein 1A-like	122142992
LOC109061925	11.1697	15.6212	9.24776	234.014	188.357	82.5143	1.4e-13	3.8077	1.87e-14	58.6653	14.0033	12.8544	XP_042614470.1	XM_042758536.1	sodium channel protein type 8 subunit alpha-like isoform X4	109061925
cgasa	24.3104	9.67027	13.101	284.272	203.961	176.217	2.27e-18	3.80542	1.96e-19	81.2839	13.9812	17.6447	XP_042592928.1	XM_042736994.1	cyclic GMP-AMP synthase isoform X1	109112034
LOC109051471	1.97112	1.48773	1.54129	17.2762	17.8327	34.9637	4.24e-06	3.79906	1.32e-06	23.3946	13.9197	5.37273	XP_042578143.1	XM_042722209.1	PRKC apoptosis WT1 regulator protein-like	109051471
LOC109097964	3.28519	5.20707	5.39453	50.258	34.5508	107.688	7.48e-09	3.79881	1.63e-09	36.3767	13.9173	8.12622	XP_018967130.1	XM_019111585.2	histone H2A-like	109097964
cd27	1.97112	8.9264	6.16518	102.086	70.2161	61.5361	2.67e-11	3.79315	4.42e-12	47.9308	13.8628	10.5732	XP_018973660.2	XM_019118115.2	CD27 antigen isoform X2	109104818
LOC109108910	1.97112	5.95093	3.08259	61.2519	53.498	36.3622	5.12e-10	3.79315	9.74e-11	41.8721	13.8628	9.29034
LOC109049601	26.2815	24.5476	26.9726	447.61	227.366	405.579	4.5e-24	3.79307	2.45e-25	108.184	13.8621	23.3466	XP_042607732.1	XM_042751798.1	amyloid beta A4 precursor protein-binding family B member 1-interacting protein-like	109049601
LOC109098431	69.6461	72.1551	69.3582	1280.01	1051.01	595.781	1.62e-26	3.79274	7.13e-28	119.764	13.8589	25.7904	XP_018967553.1	XM_019112008.2	elongation of very long chain fatty acids protein 1-like	109098431
LOC109048117	22.9964	22.316	8.47712	234.014	150.463	363.622	9.3e-14	3.79017	1.22e-14	59.5011	13.8342	13.0315	XP_018921341.2	XM_019065796.2	uncharacterized protein LOC109048117 isoform X1	109048117
LOC109057443	0	3.71933	0	10.9939	14.489	25.1739	0.00183521	3.79016	0.000895739	11.0316	13.8341	2.73631	XP_042588422.1	XM_042732488.1	Fc receptor-like protein 5	109057443
LOC109105509	1.31408	2.2316	0	21.9879	17.8327	9.78983	0.000179874	3.78966	7.32e-05	15.7252	13.8294	3.74503	XP_042583794.1	XM_042727860.1	72 kDa type IV collagenase-like	109105509
LOC109061682	99.8699	63.9726	78.606	1374.24	907.237	1078.28	1.74e-35	3.78958	3.85e-37	162.141	13.8286	34.7591	XP_018934324.2	XM_019078779.2	guanine nucleotide-binding protein G(i) subunit alpha-1	109061682
LOC109089007	8.5415	4.4632	0.770647	61.2519	57.9561	75.5216	1.05e-09	3.7888	2.07e-10	40.3972	13.8211	8.9783	XP_042613398.1	XM_042757464.1	succinate--CoA ligase [ADP-forming] subunit beta, mitochondrial	109089007
LOC109079455	24.9675	20.0844	28.5139	447.61	300.926	268.521	5.85e-27	3.78785	2.5e-28	121.839	13.812	26.2329	XP_018950150.1	XM_019094605.2	ras-related protein Rab-31-like	109079455
cks2	4.59927	1.48773	3.85324	65.9636	36.7799	36.3622	4.43e-09	3.78775	9.37e-10	37.4518	13.811	8.35375	XP_018941971.1	XM_019086426.2	cyclin-dependent kinases regulatory subunit 2	109069822
arhgap31	13.1408	13.3896	12.3304	251.29	148.234	138.456	3.77e-20	3.78665	2.81e-21	89.67	13.8005	19.4237	XP_042581029.1	XM_042725095.1	rho GTPase-activating protein 31 isoform X1	109083905
actr2a	191.198	222.416	201.91	3964.1	2464.25	2064.26	2.79e-31	3.78622	8.78e-33	142.202	13.7964	30.5547	XP_042618173.1	XM_042762239.1	actin-related protein 2-A	109107448
LOC109092281	96.5847	67.6919	80.9179	1422.93	1007.55	958.005	1.46e-37	3.7862	2.66e-39	172.033	13.7962	36.8362	XP_042611048.1	XM_042755114.1	leukocyte surface antigen CD53-like	109092281
LOC109069066	38.1082	23.8037	27.7433	522.997	265.261	453.129	2.03e-22	3.785	1.25e-23	100.395	13.7848	21.692	XP_042616964.1	XM_042761030.1	two pore calcium channel protein 2	109069066
LOC109047185	11.1697	11.9019	4.62388	168.05	127.058	89.507	3.92e-15	3.78483	4.58e-16	65.9695	13.7831	14.4065	XP_018920437.2	XM_019064892.2	gap junction delta-2 protein-like	109047185
LOC109113539	1.31408	0.743867	0	12.5645	11.1454	5.59419	0.0024004	3.78405	0.00119933	10.4914	13.7757	2.61972	XP_042628504.1	XM_042772570.1	LOW QUALITY PROTEIN: DNA repair and recombination protein RAD54B-like	109113539
LOC109072889	137.321	87.0324	120.992	1823.42	1500.17	1432.11	1.56e-42	3.78185	1.9e-44	195.607	13.7547	41.8076	XP_042618930.1	XM_042762996.1	uncharacterized protein LOC109072889	109072889
mcm6	4.59927	3.71933	10.7891	111.51	62.4143	86.7099	2.74e-12	3.77837	4.11e-13	52.5906	13.7215	11.5615	XP_042581511.1	XM_042725577.1	DNA replication licensing factor MCM6	109056002
LOC109094210	157.689	123.482	188.809	2453.22	2216.82	1771.96	5.85e-42	3.77708	7.39e-44	192.903	13.7093	41.2331	XP_042616067.1	XM_042760133.1	transcription factor PU.1-like isoform X4	109094210
pnp5a	455.328	538.56	389.947	9655.81	6955.85	2357.95	4e-14	3.77689	5.08e-15	61.2279	13.7075	13.3978	XP_042582733.1	XM_042726799.1	purine nucleoside phosphorylase 5a	122137802
LOC109089011	0	17.1089	2.31194	69.1047	120.37	75.5216	0.0286565	3.77419	0.0180515	5.59114	13.6819	1.54278	XP_042613774.1	XM_042757840.1	cordon-bleu protein-like 1 isoform X1	109089011
LOC122136281	3.94223	4.4632	1.54129	39.264	50.1544	47.5506	1.59e-10	3.77418	2.87e-11	44.2623	13.6818	9.79741	XP_042575053.1	XM_042719119.1	purine nucleoside phosphorylase-like	122136281
LOC109072182	1.97112	0	3.08259	7.85281	24.5199	36.3622	0.000226725	3.7734	9.41e-05	15.2525	13.6743	3.6445	XP_042580223.1	XM_042724289.1	ephrin-B1-like	109072182
LOC122144362	0	1.48773	8.47712	61.2519	28.9781	43.355	6.36e-05	3.77197	2.39e-05	17.8495	13.6608	4.19664	XP_042611154.1	XM_042755220.1	protein NLRC3-like	122144362
actb1	1725.38	1324.83	1509.7	26862.9	16472.9	18856.6	7.25e-40	3.76952	1.12e-41	182.921	13.6376	39.1395	XP_018944978.1	XM_019089433.2	actin, cytoplasmic 1	109073280
hacd4	2.62815	5.95093	2.31194	50.258	51.2689	46.1521	5.3e-11	3.76842	9.04e-12	46.5257	13.6272	10.2759	XP_042615564.1	XM_042759630.1	very-long-chain (3R)-3-hydroxyacyl-CoA dehydratase 4 isoform X2	109093677
LOC109071727	0	3.71933	0	15.7056	1.11454	33.5651	0.0202572	3.76815	0.012345	6.26064	13.6247	1.69342	XP_042572031.1	XM_042716097.1	B-cell receptor CD22-like	109071727
LOC109107281	101.184	108.605	84.0005	1820.28	889.404	1295.05	1.2e-27	3.76751	4.89e-29	125.078	13.6186	26.9213	XP_042581388.1	XM_042725454.1	ras-related C3 botulinum toxin substrate 2	109107281
LOC109065588	7.22742	12.6457	6.93582	157.056	135.974	71.3259	5.73e-14	3.76724	7.4e-15	60.4886	13.6161	13.2416	XP_042603796.1	XM_042747862.1	mitogen-activated protein kinase 11-like	109065588
rubcnl	28.9097	35.7056	26.9726	559.12	331.019	358.028	1.5e-27	3.76663	6.14e-29	124.627	13.6104	26.8248	XP_018932570.2	XM_019077025.2	protein associated with UVRAG as autophagy enhancer	109059850
LOC109074846	187.913	213.49	204.992	3426.96	2103.14	2722.97	6.54e-43	3.76649	7.76e-45	197.387	13.609	42.1845	XP_042610281.1	XM_042754347.1	integrin alpha-X-like isoform X1	109074846
LOC109071998	0	2.2316	1.54129	17.2762	14.489	18.1811	0.000108316	3.76561	4.25e-05	16.7571	13.6007	3.96531	XP_018943835.1	XM_019088290.2	cyclin-dependent kinase 5 activator 1-like	109071998
LOC109097783	479.638	333.996	863.125	8165.35	7478.57	7152.17	2.49e-22	3.76531	1.54e-23	99.9759	13.5978	21.6032	XP_042573181.1	XM_042717247.1	dnaJ homolog subfamily B member 1-like	109097783
LOC109051538	49.9349	29.0108	20.0368	501.009	364.455	486.694	7.63e-22	3.76287	4.96e-23	97.6636	13.5749	21.1172	XP_042576663.1	XM_042720729.1	uncharacterized protein LOC109051538	109051538
LOC109107392	0.657039	0.743867	2.31194	10.9939	14.489	23.7753	0.000125935	3.75913	4.99e-05	16.4501	13.5398	3.89985	XP_042570863.1	XM_042714929.1	tripartite motif-containing protein 16-like	109107392
LOC109065460	68.9891	58.0216	60.1105	1132.37	903.893	497.883	1.18e-23	3.75824	6.65e-25	106.205	13.5314	22.9263	XP_018937980.2	XM_019082435.2	protein LRATD2-like	109065460
LOC109092827	18.3971	15.6212	19.2662	259.143	220.679	241.949	4.4e-35	3.75774	1e-36	160.241	13.5268	34.3565	XP_042605211.1	XM_042749277.1	protein shisa-5-like isoform X1	109092827
LOC122140345	1.97112	2.97547	6.93582	70.6753	44.5816	43.355	1.5e-09	3.75708	3e-10	39.673	13.5206	8.82398	XP_042599482.1	XM_042743548.1	epidermal differentiation-specific protein-like	122140345
LOC109054211	258.873	264.073	255.855	4341.03	2326.05	3841.81	3.54e-34	3.75385	8.74e-36	155.937	13.4902	33.4509	XP_042590760.1	XM_042734826.1	annexin A4-like isoform X2	109054211
LOC109050025	1.97112	0	4.62388	26.6995	34.5508	26.5724	4.03e-06	3.75307	1.25e-06	23.4981	13.483	5.39416	XP_042570754.1	XM_042714820.1	V-type proton ATPase 16 kDa proteolipid subunit	109050025
syne2b	94.6136	76.6183	46.2388	1218.76	1250.52	465.716	2.41e-15	3.75275	2.76e-16	66.9683	13.48	14.6177	XP_042593302.1	XM_042737368.1	nesprin-2 isoform X2	109111368
LOC109081793	1.97112	7.43867	6.93582	58.1108	69.1016	89.507	9.88e-12	3.7523	1.57e-12	49.9618	13.4758	11.0053	XP_042611966.1	XM_042756032.1	ruvB-like 2	109081793
LOC109069915	15.7689	7.43867	16.1836	213.596	193.93	124.471	4.32e-18	3.75216	3.83e-19	79.9576	13.4745	17.3644	XP_018942059.1	XM_019086514.2	transcription factor MafB-like	109069915
LOC109084317	15.7689	8.18254	5.39453	166.48	115.912	118.877	8.21e-16	3.75179	8.98e-17	69.1812	13.4711	15.0855	XP_042630142.1	XM_042774208.1	Golgi resident protein GCP60-like	109084317
itpkcb	456.642	379.372	380.7	7821.4	3923.19	4619.4	1.15e-28	3.74901	4.38e-30	129.867	13.4451	27.939	XP_018977653.1	XM_019122108.2	inositol-trisphosphate 3-kinase Cb	109108996
LOC122148158	3.28519	0	2.31194	26.6995	30.0926	19.5797	6.81e-06	3.74827	2.18e-06	22.4331	13.4382	5.1669	XP_042629985.1	XM_042774051.1	UDP-glucose 4-epimerase-like isoform X2	122148158
LOC109072892	1.97112	1.48773	3.08259	28.2701	18.9472	40.5579	6.27e-07	3.74759	1.74e-07	27.3065	13.4319	6.20277	XP_042571729.1	XM_042715795.1	LOW QUALITY PROTEIN: kinesin-like protein KIF15-A	109072892
ankrd37	5.91335	3.71933	9.24776	150.774	13.3745	89.507	1.28e-05	3.74494	4.26e-06	21.1446	13.4072	4.89341	XP_042622927.1	XM_042766993.1	ankyrin repeat domain-containing protein 37	109096606
LOC109094458	2.62815	3.71933	7.70647	97.3748	44.5816	44.7535	5.83e-09	3.7424	1.25e-09	36.8838	13.3837	8.23401	XP_042592939.1	XM_042737005.1	potassium voltage-gated channel subfamily KQT member 5-like isoform X5	109094458
LOC109079643	0.657039	0.743867	1.54129	18.8467	14.489	5.59419	0.000719516	3.74206	0.000326339	12.9128	13.3805	3.14296	XP_042607276.1	XM_042751342.1	LOW QUALITY PROTEIN: protein sel-1 homolog 3-like	109079643
LOC109060410	1.31408	0	1.54129	18.8467	16.7181	2.79709	0.00307821	3.74157	0.00157279	9.99132	13.376	2.5117	XP_042613622.1	XM_042757688.1	rap guanine nucleotide exchange factor 4-like isoform X1	109060410
LOC109088770	0.657039	1.48773	1.54129	25.129	4.45816	19.5797	0.00061965	3.73895	0.000277691	13.2152	13.3517	3.20785	XP_042612400.1	XM_042756466.1	uncharacterized protein LOC109088770	109088770
LOC109072102	11.8267	4.4632	10.0184	149.203	90.2778	114.681	1.6e-15	3.73806	1.81e-16	67.8041	13.3434	14.7946	XP_042578031.1	XM_042722097.1	LOW QUALITY PROTEIN: plexin-C1-like	109072102
tacc1	42.0505	43.1443	87.8538	1075.83	631.945	592.984	1.55e-18	3.73502	1.32e-19	82.0531	13.3154	17.8084	XP_042588318.1	XM_042732384.1	transforming acidic coiled-coil-containing protein 1 isoform X4	109057745
gnao1a	61.7616	60.9971	58.5692	994.165	669.839	751.02	3.74e-42	3.7336	4.68e-44	193.813	13.3023	41.4276	XP_042599952.1	XM_042744018.1	guanine nucleotide-binding protein G(o) subunit alpha isoform X1	109108838
LOC109111605	21.6823	20.0844	28.5139	380.076	267.49	286.702	1.16e-30	3.73353	3.81e-32	139.286	13.3016	29.935	XP_018980107.2	XM_019124562.2	transmembrane protein 268	109111605
LOC109111569	26.2815	23.0599	20.0368	350.235	187.243	388.796	8.07e-21	3.73334	5.74e-22	92.8164	13.2998	20.093	XP_042632799.1	XM_042776865.1	tissue alpha-L-fucosidase-like	109111569
LOC109105668	27.5956	28.2669	23.8901	397.352	289.781	376.209	4.41e-36	3.73311	9.08e-38	165.014	13.2978	35.3556	XP_042596298.1	XM_042740364.1	type II inositol 1,4,5-trisphosphate 5-phosphatase isoform X2	109105668
LOC109082687	141.92	122.738	141.028	2128.11	1623.89	1643.29	1.34e-54	3.73243	6.12e-57	252.88	13.2915	53.8727	XP_042622225.1	XM_042766291.1	transcription factor EB-like isoform X2	109082687
LOC109048443	16.426	17.8528	19.2662	279.56	186.128	246.144	2.33e-28	3.7321	9.06e-30	128.425	13.2885	27.6326	XP_042569254.1	XM_042713320.1	zinc finger protein castor homolog 1-like isoform X4	109048443
LOC122146730	1.31408	3.71933	3.85324	40.8346	1.11454	75.5216	0.00180135	3.72981	0.000877831	11.069	13.2673	2.7444
LOC109072366	6.57039	6.6948	5.39453	124.074	63.5289	61.5361	1.68e-12	3.72951	2.49e-13	53.5776	13.2646	11.7734	XP_042629072.1	XM_042773138.1	B-cell receptor CD22-like isoform X1	109072366
LOC109099648	19.7112	18.5967	31.5965	411.487	226.252	288.101	1.52e-21	3.72917	1.01e-22	96.2536	13.2615	20.818	XP_042599638.1	XM_042743704.1	trypsin-3-like isoform X1	109099648
LOC109098951	5.91335	3.71933	3.08259	47.1168	53.498	69.9274	6.01e-12	3.72915	9.32e-13	50.9824	13.2613	11.2212	XP_042622318.1	XM_042766384.1	leiomodin-1-like	109098951
LOC109102084	39.4223	24.5476	19.2662	380.076	430.213	299.289	8.43e-25	3.72887	4.28e-26	111.644	13.2587	24.0742	XP_018970942.1	XM_019115397.2	leukotriene B4 receptor 1-like	109102084
LOC109094211	143.234	113.068	202.68	2360.55	2136.58	1581.76	9.41e-31	3.72798	3.09e-32	139.706	13.2505	30.0262	XP_042583629.1	XM_042727695.1	transcription factor PU.1-like isoform X4	109094211
chp1	166.231	177.04	141.028	2907.11	1669.58	1832.1	8.28e-33	3.72524	2.29e-34	149.444	13.2254	32.0821	XP_042625392.1	XM_042769458.1	calcineurin B homologous protein 1	109089154
LOC122142798	0.657039	8.18254	0	0	69.1016	47.5506	0.205384	3.72486	0.159853	1.97562	13.2219	0.687434	XP_042609798.1	XM_042753864.1	protein NLRC3-like	122142798
LOC109063750	1.97112	1.48773	1.54129	25.129	31.2072	9.78983	2.44e-05	3.72399	8.53e-06	19.8145	13.214	4.61255	XP_042601120.1	XM_042745186.1	alpha-tubulin N-acetyltransferase 1 isoform X3	109063750
LOC109106162	40.0794	29.7547	24.6607	588.961	396.777	267.123	6.16e-20	3.7235	4.68e-21	88.6624	13.2094	19.2101	XP_042593212.1	XM_042737278.1	LOW QUALITY PROTEIN: ribosome-binding protein 1-like	109106162
LOC109084762	1.97112	4.4632	2.31194	84.8103	21.1763	9.78983	0.000126766	3.72307	5.03e-05	16.4369	13.2056	3.897
LOC109083851	75.5594	61.7409	74.7528	1193.63	592.936	1016.74	1.01e-26	3.72301	4.4e-28	120.722	13.205	25.9953	XP_042587834.1	XM_042731900.1	death-associated protein-like 1-B	109083851
LOC109092714	69.6461	68.4358	33.9085	1490.46	362.226	420.963	9.26e-10	3.72239	1.82e-10	40.6557	13.1993	9.0336	XP_042568705.1	XM_042712771.1	glucose-6-phosphate 1-dehydrogenase-like isoform X2	109092714
LOC109083564	0.657039	0	5.39453	37.6935	15.6036	25.1739	0.000285297	3.72135	0.000120134	14.7906	13.1898	3.5447	XP_042570883.1	XM_042714949.1	tripartite motif-containing protein 16-like	109083564
afap1	0	3.71933	3.08259	54.9696	16.7181	16.7826	0.000172242	3.72074	7e-05	15.8115	13.1842	3.76386	XP_042591377.1	XM_042735443.1	actin filament-associated protein 1 isoform X2	109100053
LOC109098920	18.3971	13.3896	15.4129	257.572	206.19	160.833	1.45e-24	3.72002	7.53e-26	110.523	13.1776	23.8392	XP_042626176.1	XM_042770242.1	UMP-CMP kinase	109098920
LOC109111619	15.1119	19.3405	22.3488	329.818	251.886	163.63	2.07e-20	3.71769	1.51e-21	90.8954	13.1564	19.6836	XP_042632861.1	XM_042776927.1	protein NDRG1-like isoform X1	109111619
LOC109066571	21.0252	8.9264	5.39453	146.062	100.309	223.768	6.99e-11	3.7163	1.21e-11	45.9594	13.1437	10.1556	XP_018939143.1	XM_019083598.2	E3 ubiquitin-protein ligase UHRF1	109066571
LOC109104118	62.4187	43.1443	46.2388	786.851	508.231	706.266	1.15e-32	3.71594	3.22e-34	148.768	13.1404	31.9406	XP_042595841.1	XM_042739907.1	FXYD domain-containing ion transport regulator 5-like	109104118
LOC109084316	178.714	121.994	147.964	2633.83	1728.65	1531.41	8.93e-31	3.71417	2.92e-32	139.817	13.1243	30.049	XP_042630141.1	XM_042774207.1	xanthine dehydrogenase/oxidase-like isoform X2	109084316
LOC109056352	1.97112	2.2316	0.770647	15.7056	11.1454	39.1593	7.6e-05	3.71356	2.9e-05	17.4839	13.1188	4.11916	XP_042569352.1	XM_042713418.1	transcriptional activator Myb-like isoform X1	109056352
mkxb	0.657039	0	2.31194	21.9879	0	16.7826	0.0254454	3.71157	0.015852	5.81922	13.1007	1.59439	XP_042573736.1	XM_042717802.1	mohawk homeobox b	109070092
LOC109055961	1.97112	2.2316	8.47712	50.258	31.2072	82.5143	3.69e-07	3.71033	9.92e-08	28.3899	13.0894	6.4331	XP_042602726.1	XM_042746792.1	NACHT, LRR and PYD domains-containing protein 3-like	109055961
sept9b	34.166	39.4249	35.4498	480.592	558.385	383.202	1.18e-37	3.70734	2.14e-39	172.467	13.0623	36.9272	XP_042581649.1	XM_042725715.1	septin 9b isoform X1	109075991
LOC109095961	17.083	19.3405	30.8259	392.64	266.375	215.376	1.8e-20	3.70506	1.31e-21	91.1816	13.0417	19.744	XP_042596255.1	XM_042740321.1	myelin basic protein-like isoform X2	109095961
LOC109057959	48.6209	44.632	33.1378	687.906	290.895	672.701	1.96e-18	3.70419	1.68e-19	81.5778	13.0339	17.7068	XP_018930727.2	XM_019075182.2	interferon-induced, double-stranded RNA-activated protein kinase-like	109057959
LOC109096891	61.7616	49.0952	41.6149	687.906	771.263	531.448	1.71e-35	3.70343	3.78e-37	162.177	13.027	34.7662	XP_042608859.1	XM_042752925.1	GRAM domain-containing protein 2A isoform X2	109096891
mogat3a	4.59927	2.97547	1.54129	58.1108	39.0089	23.7753	1.1e-07	3.70328	2.74e-08	30.8833	13.0257	6.95974	XP_042610567.1	XM_042754633.1	2-acylglycerol O-acyltransferase 2-B	109059942
LOC109082457	35.4801	36.4495	34.6791	562.261	353.31	474.108	8.83e-34	3.70201	2.27e-35	154.038	13.0142	33.0539	XP_042623305.1	XM_042767371.1	interferon regulatory factor 8-like isoform X1	109082457
LOC109098774	2.62815	9.67027	5.39453	72.2458	83.5906	71.3259	9.87e-13	3.70137	1.43e-13	54.6672	13.0083	12.0056	XP_042595864.1	XM_042739930.1	myelin-associated glycoprotein-like isoform X2	109098774
LOC109051161	91.3284	45.3759	19.2662	1011.44	135.974	881.085	0.00100229	3.69957	0.000465362	12.2496	12.9921	2.999	XP_042609071.1	XM_042753137.1	olfactomedin-4-like	109051161
nxt2	18.3971	11.9019	6.93582	235.584	99.1942	153.84	6.42e-13	3.69851	9.14e-14	55.5447	12.9826	12.1922	XP_042626488.1	XM_042770554.1	NTF2-related export protein 2	109066783
LOC109049854	42.7075	39.4249	45.4682	692.618	453.618	511.868	6.01e-36	3.69829	1.25e-37	164.372	12.9807	35.2214	XP_018923068.1	XM_019067523.2	src kinase-associated phosphoprotein 2	109049854
tcp11l1	1.31408	0.743867	0.770647	15.7056	7.80179	13.9855	0.000483168	3.69777	0.000211845	13.723	12.976	3.3159	XP_042609220.1	XM_042753286.1	T-complex protein 11-like protein 1	109087439
LOC109060405	187.913	246.964	236.589	3450.52	2346.11	2910.38	3.14e-44	3.69723	3.36e-46	203.637	12.9711	43.5034	XP_018933123.1	XM_019077578.2	coronin-1C-A-like	109060405
LOC109069797	5.91335	9.67027	11.5597	105.228	52.3834	193	1.11e-09	3.69607	2.19e-10	40.289	12.9607	8.9553	XP_018941951.2	XM_019086406.2	histone H3	109069797
LOC109108578	122.866	105.629	162.607	1883.1	1160.24	2025.1	1.05e-28	3.69607	4.01e-30	130.043	12.9607	27.9771	XP_042629299.1	XM_042773365.1	5'-3' exonuclease PLD4	109108578
LOC109106071	106.44	58.7655	77.8354	1341.26	1076.65	735.636	1.65e-24	3.69528	8.64e-26	110.25	12.9536	23.7815	XP_018974931.1	XM_019119386.2	CDC42 small effector protein 1	109106071
socs3a	114.982	68.4358	171.854	1360.11	905.007	2334.18	1.01e-14	3.69463	1.22e-15	64.0459	12.9478	13.9977	XP_018932780.2	XM_019077235.2	suppressor of cytokine signaling 3a	109060079
LOC109053699	241.79	244.732	375.305	4325.33	4486.03	2341.17	2.27e-24	3.69438	1.2e-25	109.596	12.9455	23.6436	XP_018926562.1	XM_019071017.2	mRNA decay activator protein ZFP36L1-like	109053699
LOC109053893	5.25631	3.71933	6.16518	106.798	35.6653	54.5433	4.86e-09	3.6931	1.03e-09	37.2606	12.9341	8.313	XP_018926727.2	XM_019071182.2	uncharacterized protein LOC109053893	109053893
LOC109098756	1.31408	0.743867	3.08259	28.2701	16.7181	20.9782	1.05e-05	3.69082	3.45e-06	21.5475	12.9136	4.97901	XP_042590068.1	XM_042734134.1	rho GTPase-activating protein 39-like	109098756
LOC109104080	13.7978	5.95093	10.0184	153.915	101.423	132.862	2.01e-17	3.69037	1.9e-18	76.7911	12.9096	16.6963	XP_042624631.1	XM_042768697.1	flocculation protein FLO11-like	109104080
LOC109048245	1.97112	5.95093	0.770647	39.264	39.0089	33.5651	1.65e-07	3.68958	4.24e-08	30.038	12.9025	6.78131	XP_042585806.1	XM_042729872.1	transcriptional repressor scratch 1-like	109048245
LOC109063164	924.453	800.401	752.922	14111.5	10152.4	7675.23	5.26e-34	3.688	1.31e-35	155.129	12.8884	33.2791	XP_042596654.1	XM_042740720.1	LOW QUALITY PROTEIN: neurobeachin-like protein 2	109063164
LOC109092259	77.5306	107.117	45.4682	1449.63	462.535	1054.5	2.57e-13	3.68707	3.51e-14	57.4261	12.8801	12.5909	XP_042613685.1	XM_042757751.1	uncharacterized protein LOC109092259	109092259
LOC109096437	8.5415	3.71933	12.3304	172.762	82.4761	61.5361	1.57e-09	3.68513	3.16e-10	39.5727	12.8628	8.80299	XP_042587776.1	XM_042731842.1	ceramide synthase 6-like isoform X1	109096437
LOC109049342	97.8987	68.4358	70.1289	1122.95	889.404	1029.33	4.79e-43	3.68134	5.62e-45	198.032	12.829	42.3193	XP_018922603.2	XM_019067058.2	LOW QUALITY PROTEIN: cysteine/serine-rich nuclear protein 1-like	109049342
LOC109047136	9.19854	6.6948	5.39453	127.215	18.9472	128.666	1.35e-06	3.67928	3.91e-07	25.7382	12.8107	5.87085	XP_042574291.1	XM_042718357.1	prostaglandin E2 receptor EP1 subtype-like	109047136
LOC109055145	166.231	92.2395	92.4776	1862.69	1302.9	1338.41	2.3e-26	3.67903	1.02e-27	119.046	12.8085	25.6389	XP_018927916.1	XM_019072371.2	transforming growth factor beta-1 proprotein	109055145
LOC122142508	2.62815	8.9264	3.08259	26.6995	13.3745	146.847	0.000222932	3.6777	9.24e-05	15.287	12.7967	3.65183	XP_042609565.1	XM_042753631.1	histone H2A	122142508
LOC109061267	34.166	32.7301	52.404	744.446	281.979	499.281	9.95e-17	3.67703	9.95e-18	73.523	12.7908	16.0021	XP_042594704.1	XM_042738770.1	calcium/calmodulin-dependent protein kinase type 1D	109061267
LOC109072846	53.8772	80.3376	47.7801	1143.37	663.152	521.658	1.22e-19	3.67671	9.5e-21	87.264	12.7879	18.9138	XP_042602671.1	XM_042746737.1	meprin A subunit beta-like isoform X2	109072846
LOC109099490	68.332	71.4112	100.955	1038.14	882.717	1151	2.23e-40	3.67579	3.25e-42	185.373	12.7798	39.6514	XP_042591209.1	XM_042735275.1	interferon-induced protein with tetratricopeptide repeats 5-like	109099490
LOC109105372	1.31408	1.48773	2.31194	23.5584	12.26	29.3695	1.61e-05	3.67461	5.44e-06	20.6746	12.7693	4.79327	XP_042611492.1	XM_042755558.1	carcinoembryonic antigen-related cell adhesion molecule 20-like isoform X2	109105372
LOC109098558	1.31408	3.71933	1.54129	39.264	35.6653	8.39128	5.39e-05	3.67371	2e-05	18.1919	12.7613	4.2688	XP_042621893.1	XM_042765959.1	type-1 angiotensin II receptor-associated protein isoform X1	109098558
LOC109066351	70.3031	43.1443	75.5234	854.385	588.478	969.193	2.12e-26	3.6727	9.41e-28	119.212	12.7525	25.674	XP_042622188.1	XM_042766254.1	nicotinamide phosphoribosyltransferase-like	109066351
LOC109093413	184.628	150.261	185.726	2500.33	1409.89	2729.96	1.98e-28	3.67232	7.66e-30	128.759	12.7491	27.7031	XP_042568896.1	XM_042712962.1	SLIT-ROBO Rho GTPase-activating protein 3-like isoform X3	109093413
LOC109094397	13.7978	11.9019	6.93582	168.05	132.63	118.877	8.06e-20	3.67146	6.2e-21	88.1076	12.7415	19.0938	XP_042587896.1	XM_042731962.1	uncharacterized protein LOC109094397	109094397
spi2	0	1.48773	4.62388	31.4112	24.5199	19.5797	5.4e-05	3.66861	2e-05	18.1875	12.7163	4.26799	XP_018925663.1	XM_019070118.2	transcription factor Spi-B	109052701
LOC122141612	0	2.2316	6.16518	18.8467	40.1235	44.7535	5.41e-05	3.66608	2.01e-05	18.1821	12.6941	4.26689	XP_042605438.1	XM_042749504.1	GTPase IMAP family member 8-like	122141612
timp2b	203.682	130.177	127.157	2159.52	2507.72	1185.97	1.01e-21	3.66531	6.59e-23	97.101	12.6872	20.9975	XP_018945061.1	XM_019089516.2	metalloproteinase inhibitor 2b	109073376
aqp3a	45.3357	11.9019	23.8901	172.762	345.508	513.267	2.54e-10	3.66361	4.66e-11	43.3146	12.6723	9.59522	XP_042580483.1	XM_042724549.1	aquaporin-3a	109046256
LOC109069877	0.657039	1.48773	0.770647	17.2762	4.45816	15.384	0.00141819	3.66262	0.000676617	11.5524	12.6637	2.84827	XP_042598645.1	XM_042742711.1	semaphorin-3C	109069877
LOC109073004	0	3.71933	1.54129	23.5584	34.5508	6.99274	0.000796673	3.66255	0.000363361	12.7118	12.663	3.09872	XP_042604016.1	XM_042748082.1	serine/threonine-protein phosphatase 2A 55 kDa regulatory subunit B beta isoform isoform X1	109073004
LOC109069213	360.057	371.19	369.911	5864.48	3793.9	4262.77	9.87e-46	3.65998	9.53e-48	210.729	12.6404	45.0057	XP_042589816.1	XM_042733882.1	guanine nucleotide-binding protein G(i) subunit alpha-2-like	109069213
arhgef28a	5.91335	12.6457	3.85324	94.2337	100.309	88.1085	3.65e-14	3.6596	4.63e-15	61.4135	12.6371	13.4374	XP_042580189.1	XM_042724255.1	rho guanine nucleotide exchange factor 28 isoform X2	109073803
LOC109053863	1.97112	0	0.770647	20.4173	4.45816	11.1884	0.00342865	3.65887	0.00177055	9.7734	12.6308	2.46488	XP_042596141.1	XM_042740207.1	LOW QUALITY PROTEIN: calpain-9-like	109053863
LOC109108883	265.444	198.612	184.955	3852.59	2390.69	1939.79	1.68e-25	3.6553	7.96e-27	114.977	12.5995	24.7752	XP_018977535.1	XM_019121990.2	ADP-ribosylation factor 4-like	109108883
LOC109058074	28.2527	19.3405	25.4314	435.045	159.379	328.659	1.21e-15	3.65511	1.34e-16	68.3876	12.5979	14.9186	XP_042570541.1	XM_042714607.1	protein ITPRID1-like	109058074
LOC109056958	4.59927	5.20707	9.24776	86.3809	43.4671	109.087	2.17e-10	3.65373	3.95e-11	43.6381	12.5858	9.66404	XP_018929694.2	XM_019074149.2	GATA-binding factor 2 isoform X2	109056958
LOC109108848	1.97112	0	0.770647	15.7056	8.91633	11.1884	0.00124816	3.65249	0.000589953	11.8074	12.5751	2.90373
asah1a	12.4837	12.6457	10.7891	224.59	111.454	117.478	6.59e-16	3.65178	7.12e-17	69.6384	12.5688	15.1813	XP_042594743.1	XM_042738809.1	N-acylsphingosine amidohydrolase (acid ceramidase) 1a	109071111
LOC109061474	1.31408	2.97547	3.08259	39.264	17.8327	34.9637	9.69e-07	3.65091	2.75e-07	26.4155	12.5613	6.01362	XP_042570907.1	XM_042714973.1	protein phosphatase 1H	109061474
LOC109080069	13.1408	17.1089	19.2662	235.584	166.067	218.173	1.16e-25	3.64955	5.43e-27	115.735	12.5494	24.9356	XP_042622111.1	XM_042766177.1	uncharacterized protein LOC109080069	109080069
LOC109051154	1.97112	2.97547	0.770647	14.1351	39.0089	18.1811	2.92e-05	3.64889	1.03e-05	19.4481	12.5437	4.53441	XP_018924255.2	XM_019068710.2	olfactomedin-4-like	109051154
LOC109106825	21.0252	24.5476	13.8716	306.259	260.803	180.413	7.05e-22	3.64869	4.55e-23	97.8356	12.542	21.1517	XP_018975638.1	XM_019120093.2	neuronal acetylcholine receptor subunit alpha-2-like	109106825
LOC109063766	9.19854	14.1335	12.3304	226.161	94.736	125.869	5.45e-14	3.64679	7.01e-15	60.595	12.5255	13.264	XP_042573184.1	XM_042717250.1	very-long-chain enoyl-CoA reductase isoform X2	109063766
man2a1	103.155	87.7763	198.056	2401.39	1056.59	1408.34	8.52e-16	3.64557	9.34e-17	69.1041	12.5148	15.0697	XP_042580912.1	XM_042724978.1	alpha-mannosidase 2	109078545
LOC109107929	126.151	74.3867	104.808	1601.97	1092.25	1127.23	1.46e-30	3.64345	4.84e-32	138.814	12.4965	29.835	XP_042574494.1	XM_042718560.1	ras GTPase-activating protein nGAP-like isoform X3	109107929
LOC109108351	5.25631	5.20707	4.62388	67.5341	49.0398	72.7245	4.28e-13	3.64174	5.98e-14	56.379	12.4817	12.3685	XP_018977069.2	XM_019121524.2	zinc finger BED domain-containing protein 4-like	109108351
LOC109066615	458.613	280.438	389.947	5735.69	4015.69	4342.49	1.1e-34	3.64133	2.59e-36	158.351	12.4781	33.9596	XP_042587173.1	XM_042731239.1	leucine-rich repeat flightless-interacting protein 2-like isoform X32	109066615
LOC109105997	63.7327	75.8744	75.5234	1155.93	760.117	767.803	2.04e-35	3.64131	4.52e-37	161.822	12.478	34.6911	XP_042618265.1	XM_042762331.1	actin-related protein 2-A	109105997
tmem63a	9.85558	10.4141	13.8716	150.774	170.525	102.094	4.84e-19	3.63993	3.94e-20	84.4499	12.4661	18.3152	XP_042578592.1	XM_042722658.1	CSC1-like protein 1	109099727
LOC109100020	2.62815	0.743867	3.08259	31.4112	25.6344	23.7753	8.24e-07	3.63935	2.32e-07	26.749	12.461	6.08394	XP_018969062.1	XM_019113517.2	uncharacterized protein LOC109100020	109100020
LOC109089151	3.94223	2.2316	0.770647	25.129	20.0617	43.355	3.43e-06	3.63852	1.05e-06	23.8282	12.4539	5.4644	XP_042577811.1	XM_042721877.1	neuroepithelial cell-transforming gene 1 protein-like isoform X1	109089151
LOC109059873	145.206	142.079	144.882	2145.39	1672.93	1564.97	5.34e-53	3.63832	2.84e-55	245.232	12.4521	52.2729	XP_042594761.1	XM_042738827.1	LOW QUALITY PROTEIN: girdin-like	109059873
LOC109102833	4.59927	1.48773	0.770647	29.8407	30.0926	27.9709	1.09e-06	3.63798	3.13e-07	26.1682	12.4492	5.96175	XP_042590395.1	XM_042734461.1	E3 ubiquitin-protein ligase TRIM35-like	109102833
LOC109050710	93.2995	100.422	72.4408	1479.47	723.337	1111.85	4.45e-25	3.63678	2.19e-26	112.967	12.4388	24.3518	XP_042623945.1	XM_042768011.1	protein unc-13 homolog D-like	109050710
LOC109097802	4.59927	2.97547	0.770647	51.8285	3.34362	50.3477	0.000797642	3.63553	0.000363932	12.7088	12.4281	3.09819	XP_042594666.1	XM_042738732.1	microfibril-associated glycoprotein 4-like	109097802
LOC109056066	90.0143	119.019	113.285	1699.35	1059.93	1244.71	3.52e-35	3.6354	7.91e-37	160.712	12.4269	34.454	XP_018928827.1	XM_019073282.2	sorcin-like	109056066
LOC122145586	14.4548	11.9019	10.7891	175.903	149.349	138.456	1.02e-24	3.63382	5.23e-26	111.244	12.4134	23.9893	XP_042615574.1	XM_042759640.1	dedicator of cytokinesis protein 11-like	122145586
slc49a3	7.88446	7.43867	3.85324	135.068	37.8944	67.1303	1.79e-08	3.63056	4.05e-09	34.6016	12.3853	7.7479	XP_042594030.1	XM_042738096.1	solute carrier family 49 member A3	109084608
pde4ca	3.28519	8.18254	5.39453	108.369	59.0707	40.5579	4.01e-09	3.63009	8.45e-10	37.6544	12.3813	8.39654	XP_042574174.1	XM_042718240.1	cAMP-specific 3',5'-cyclic phosphodiesterase 4D isoform X1	109055926
LOC109053272	99.8699	62.4848	89.3951	1237.6	777.95	1106.25	4.84e-30	3.63007	1.66e-31	136.369	12.3811	29.3148	XP_042584282.1	XM_042728348.1	1-phosphatidylinositol 4,5-bisphosphate phosphodiesterase beta-3-like isoform X1	109053272
mthfd1l	15.1119	6.6948	3.85324	108.369	46.8107	166.427	6.02e-08	3.62921	1.46e-08	32.1059	12.3737	7.22029	XP_042602366.1	XM_042746432.1	monofunctional C1-tetrahydrofolate synthase, mitochondrial	109091713
LOC109096816	74.2454	91.4956	94.7896	1514.02	918.382	787.382	3.88e-26	3.62784	1.76e-27	117.973	12.362	25.4113	XP_042619947.1	XM_042764013.1	immunoglobulin-like domain-containing receptor 2 isoform X3	109096816
LOC109090275	33.509	46.1197	42.3856	560.69	405.693	539.839	1.66e-35	3.62752	3.67e-37	162.239	12.3592	34.779	XP_042606970.1	XM_042751036.1	protein FAM222A-like	109090275
LOC109092311	40.0794	60.2532	46.2388	874.803	414.609	520.26	6.7e-21	3.62592	4.73e-22	93.1969	12.3456	20.174	XP_018961614.1	XM_019106069.2	uncharacterized protein LOC109092311	109092311
LOC109057907	21.0252	10.4141	4.62388	182.185	137.089	131.463	1.88e-12	3.62476	2.77e-13	53.362	12.3356	11.727	XP_018930679.1	XM_019075134.2	beta-galactoside-binding lectin-like	109057907
LOC122133950	25.6245	30.4985	26.9726	419.34	170.525	436.347	2.97e-16	3.62475	3.11e-17	71.2731	12.3356	15.5276	XP_042616962.1	XM_042761028.1	G1/S-specific cyclin-D1	122133950
LOC109068380	11.1697	5.20707	10.0184	163.338	51.2689	113.282	5.13e-10	3.62411	9.76e-11	41.869	12.3301	9.28974	XP_042599637.1	XM_042743703.1	NACHT, LRR and PYD domains-containing protein 12-like isoform X2	109068380
LOC109045015	13.7978	12.6457	10.7891	113.08	85.8197	261.528	1.99e-11	3.62403	3.27e-12	48.5226	12.3294	10.7001	XP_042587854.1	XM_042731920.1	toll-like receptor 8	109045015
LOC122137475	7.22742	2.97547	3.08259	73.8164	59.0707	33.5651	5.2e-09	3.62401	1.11e-09	37.1197	12.3292	8.2836	XP_042580658.1	XM_042724724.1	notch-regulated ankyrin repeat-containing protein B	122137475
LOC122143977	59.7905	84.8008	60.8811	939.196	752.315	830.737	5.86e-42	3.61818	7.45e-44	192.886	12.2795	41.2322	XP_042610518.1	XM_042754584.1	protein shisa-5-like	122143977
pik3cb	145.206	119.763	128.698	1966.34	1366.43	1506.24	1.26e-44	3.61812	1.3e-46	205.527	12.279	43.9006	XP_042595040.1	XM_042739106.1	phosphatidylinositol 4,5-bisphosphate 3-kinase catalytic subunit beta isoform isoform X1	109065794
si:ch211-244b2.3	53.8772	48.3513	60.1105	719.317	479.253	794.375	1.51e-31	3.61696	4.62e-33	143.477	12.2691	30.8204	XP_042599220.1	XM_042743286.1	uncharacterized protein si:ch211-244b2.3 isoform X1	109067910
pygb	212.223	167.37	189.579	3147.4	2056.33	1780.35	1.34e-31	3.6163	4.08e-33	143.727	12.2635	30.8734	XP_042598084.1	XM_042742150.1	glycogen phosphorylase, brain form	109074332
LOC109068174	26.9386	27.5231	50.0921	526.138	315.415	437.745	1.71e-21	3.61599	1.14e-22	96.0067	12.2609	20.7663	XP_042573149.1	XM_042717215.1	polymeric immunoglobulin receptor-like isoform X1	109068174
LOC109092367	74.2454	57.2777	79.3766	1182.63	701.046	703.469	2.8e-27	3.6155	1.17e-28	123.345	12.2567	26.5528	XP_042599717.1	XM_042743783.1	cytochrome b-245 light chain	109092367
LOC109063347	7.88446	7.43867	5.39453	117.792	92.5069	44.7535	4.76e-11	3.61497	8.07e-12	46.7478	12.2522	10.3228	XP_042606228.1	XM_042750294.1	diacylglycerol kinase alpha-like	109063347
LOC109047680	0	2.2316	0	12.5645	3.34362	11.1884	0.0154017	3.61176	0.00914336	6.79461	12.225	1.81243	XP_042620227.1	XM_042764293.1	beta-1,3-galactosyltransferase 1-like	109047680
LOC109069926	55.8483	58.0216	104.037	1152.79	755.659	749.621	7.25e-23	3.61048	4.33e-24	102.492	12.2142	22.1398	XP_042573606.1	XM_042717672.1	tripartite motif-containing protein 16-like	109069926
LOC122136570	0	1.48773	0.770647	3.14112	12.26	11.1884	0.0079151	3.60938	0.00439902	8.1113	12.2048	2.10154	XP_042576446.1	XM_042720512.1	nucleoside diphosphate kinase 3-like isoform X1	122136570
LOC109057796	0	0	2.31194	14.1351	2.22908	11.1884	0.0213006	3.60833	0.0130402	6.16365	12.1959	1.67161	XP_042569633.1	XM_042713699.1	calcium/calmodulin-dependent protein kinase type 1D-like isoform X2	109057796
LOC109059887	1.97112	6.6948	6.93582	59.6813	45.6962	82.5143	8.09e-10	3.60822	1.57e-10	40.9338	12.1951	9.09228	XP_042585427.1	XM_042729493.1	DNA replication licensing factor mcm5 isoform X1	109059887
LOC109094258	1.97112	0.743867	0.770647	17.2762	18.9472	6.99274	0.000467182	3.60707	0.000204288	13.7912	12.1853	3.33051	XP_042629854.1	XM_042773920.1	heat shock 70 kDa protein 12A-like isoform X3	109094258
bmi1a	93.9565	116.043	87.0831	1573.7	1441.1	601.375	4.54e-18	3.6056	4.03e-19	79.8523	12.1729	17.3425	XP_042570836.1	XM_042714902.1	polycomb complex protein BMI-1-A	109074720
LOC109071228	277.927	200.844	56.2572	2913.39	317.644	3282.39	0.00309471	3.60541	0.00158285	9.97959	12.1713	2.50938	XP_018943256.2	XM_019087711.2	galactose-specific lectin nattectin-like	109071228
LOC109081331	10.5126	5.95093	10.0184	127.215	76.9033	120.275	1.25e-15	3.60514	1.39e-16	68.3139	12.169	14.9028	XP_018951861.1	XM_019096316.2	myeloid leukemia factor 1-like isoform X3	109081331
LOC109109281	42.0505	9.67027	40.8443	249.719	271.948	605.571	1.54e-09	3.60431	3.1e-10	39.6121	12.162	8.81133	XP_018977970.1	XM_019122425.2	bone morphogenetic protein 2-like	109109281
LOC109091774	3.94223	2.2316	3.85324	75.3869	10.0309	37.7608	3.55e-05	3.60397	1.28e-05	19.0472	12.1591	4.4499	XP_018961104.1	XM_019105559.2	progressive ankylosis protein homolog B	109091774
LOC109055376	116.296	94.4711	124.074	1553.29	998.629	1521.62	4.51e-35	3.60391	1.03e-36	160.187	12.1586	34.3455	XP_042616611.1	XM_042760677.1	malignant fibrous histiocytoma-amplified sequence 1-like	109055376
si:dkey-117m1.4	134.036	98.9343	95.5602	1691.49	1480.11	826.542	8.48e-24	3.60383	4.69e-25	106.898	12.158	23.0714	XP_042572513.1	XM_042716579.1	uncharacterized protein si:dkey-117m1.4 isoform X1	109056469
LOC109092602	0.657039	0.743867	1.54129	15.7056	16.7181	2.79709	0.00299339	3.60304	0.00152656	10.0463	12.1513	2.52384	XP_042583032.1	XM_042727098.1	protein AF-9	109092602
LOC109084934	24.3104	11.158	21.5781	298.407	285.323	110.485	2.44e-12	3.60232	3.62e-13	52.8381	12.1452	11.6135	XP_042625062.1	XM_042769128.1	rho GTPase-activating protein 22-like isoform X2	109084934
LOC109080899	8.5415	8.9264	6.16518	141.351	105.881	40.5579	1.04e-09	3.6015	2.05e-10	40.4164	12.1383	8.98238	XP_042606316.1	XM_042750382.1	sodium-dependent lysophosphatidylcholine symporter 1-B-like	109080899
LOC109058869	49.9349	35.7056	29.2846	604.666	310.957	485.296	3.24e-21	3.60125	2.24e-22	94.6816	12.1362	20.4898	XP_042581988.1	XM_042726054.1	AP-1 complex subunit mu-1-like	109058869
larp6a	13.7978	8.18254	20.0368	202.602	135.974	170.623	3.61e-18	3.59951	3.17e-19	80.3309	12.1216	17.4423	XP_042600507.1	XM_042744573.1	la-related protein 6a	109110397
LOC109045490	467.811	630.055	504.003	7892.07	4967.51	6545.2	8.41e-38	3.59859	1.49e-39	173.181	12.1139	37.0753	XP_042599372.1	XM_042743438.1	protein C-ets-1 isoform X1	109045490
LOC109080781	161.631	146.542	144.111	2142.25	1690.76	1643.29	1.96e-54	3.59673	9.17e-57	252.074	12.0983	53.7085	XP_018951339.2	XM_019095794.2	bridging integrator 2-like isoform X1	109080781
LOC109107419	1.97112	5.20707	6.93582	47.1168	46.8107	74.123	1.14e-09	3.59531	2.25e-10	40.2326	12.0864	8.94322	XP_042597991.1	XM_042742057.1	verrucotoxin subunit beta-like	109107419
LOC109113482	14.4548	0.743867	6.16518	53.3991	92.5069	114.681	1.53e-06	3.59307	4.46e-07	25.4838	12.0676	5.81647	XP_042583439.1	XM_042727505.1	CD82 antigen-like	109113482
LOC122147488	0	2.2316	1.54129	17.2762	7.80179	19.5797	0.000848254	3.59235	0.000388977	12.5844	12.0616	3.07147	XP_042626352.1	XM_042770418.1	glucosamine-6-phosphate isomerase 1-like	122147488
LOC109089513	1.97112	0	1.54129	15.7056	2.22908	25.1739	0.00553842	3.58914	0.0029835	8.81753	12.0348	2.25661
LOC109046020	1.97112	1.48773	0	9.42337	18.9472	13.9855	0.000562627	3.58901	0.000249955	13.4125	12.0337	3.24978	XP_042602079.1	XM_042746145.1	NACHT, LRR and PYD domains-containing protein 3-like	109046020
LOC109099661	0	0	4.62388	18.8467	8.91633	26.5724	0.00480467	3.5888	0.00255466	9.10102	12.0319	2.31834
irf3	58.4764	51.3268	48.5508	675.341	624.143	609.767	1.23e-52	3.58875	6.93e-55	243.459	12.0315	51.9087	XP_018940437.1	XM_019084892.2	interferon regulatory factor 3	109068023
LOC109058743	112.354	112.324	117.909	1823.42	826.99	1469.87	2.42e-24	3.58746	1.28e-25	109.463	12.0208	23.6154	XP_018931481.2	XM_019075936.2	antizyme inhibitor 1-like	109058743
LOC122136515	9.19854	4.4632	6.93582	80.0986	28.9781	139.855	2.01e-07	3.58441	5.22e-08	29.6336	11.9954	6.69665	XP_042575969.1	XM_042720035.1	uncharacterized protein LOC122136515	122136515
dla	1.97112	0	4.62388	39.264	26.749	12.5869	0.000164179	3.58353	6.65e-05	15.9087	11.9881	3.78468	XP_042573280.1	XM_042717346.1	delta-like protein A	109055653
LOC109062649	64.3898	32.7301	48.5508	713.035	490.398	548.231	1.56e-25	3.58311	7.41e-27	115.12	11.9846	24.8059	XP_042621993.1	XM_042766059.1	calcium/calmodulin-dependent protein kinase type 1-like isoform X1	109062649
LOC109074237	227.335	304.242	325.213	4436.84	2455.33	3373.3	1.81e-29	3.58301	6.49e-31	133.659	11.9837	28.7417	XP_042595375.1	XM_042739441.1	sortilin-related receptor-like	109074237
usp18	32.8519	30.4985	21.5781	345.523	211.763	462.919	8e-19	3.58144	6.63e-20	83.4204	11.9708	18.0971	XP_042578641.1	XM_042722707.1	ubl carboxyl-terminal hydrolase 18 isoform X1	109069513
LOC109055644	82.1298	124.226	176.478	2117.12	1425.5	1026.53	2.04e-18	3.57846	1.76e-19	81.4969	11.946	17.69	XP_042569649.1	XM_042713715.1	nuclear factor of activated T-cells, cytoplasmic 2-like isoform X2	109055644
LOC109058464	48.6209	38.6811	47.7801	664.347	563.958	385.999	9.82e-29	3.57773	3.72e-30	130.194	11.94	28.008	XP_042576184.1	XM_042720250.1	ras-related protein Rab-35-like	109058464
LOC109072657	2.62815	8.9264	3.85324	28.2701	72.4452	81.1157	1.45e-07	3.57617	3.69e-08	30.3056	11.9271	6.83733	XP_042567588.1	XM_042711654.1	SLAM family member 5-like isoform X1	109072657
LOC109063836	323.92	397.225	491.673	5886.46	4365.66	4199.84	2.85e-37	3.57529	5.36e-39	170.643	11.9198	36.5449	XP_042620374.1	XM_042764440.1	dnaJ homolog subfamily B member 1-like	109063836
hbegfa	132.722	38.6811	87.0831	1157.5	863.769	1064.29	1.16e-15	3.57483	1.28e-16	68.4786	11.916	14.9373	XP_018929631.1	XM_019074086.2	heparin-binding EGF-like growth factor a	109056904
LOC109103821	7.22742	3.71933	0.770647	48.6874	61.2998	32.1666	2.93e-07	3.57432	7.79e-08	28.8577	11.9118	6.53317	XP_018972714.1	XM_019117169.2	cystatin-B-like	109103821
LOC109050936	1.97112	5.20707	5.39453	40.8346	27.8635	79.7172	2.54e-07	3.57412	6.71e-08	29.1455	11.9101	6.59436	XP_042572569.1	XM_042716635.1	zinc finger protein Gfi-1b-like	109050936
LOC109083150	131.408	93.7272	122.533	1559.57	1906.98	671.303	7.34e-17	3.573	7.27e-18	74.1429	11.9009	16.1343	XP_018953524.1	XM_019097979.2	cas scaffolding protein family member 4-like isoform X2	109083150
LOC109082787	8.5415	8.9264	10.0184	149.203	61.2998	117.478	7.93e-13	3.57241	1.13e-13	55.1181	11.8961	12.1006	XP_042609731.1	XM_042753797.1	BRI3-binding protein-like	109082787
LOC109097220	20.3682	9.67027	13.101	163.338	125.943	227.963	2.35e-16	3.57241	2.43e-17	71.7573	11.896	15.6298	XP_042586638.1	XM_042730704.1	caspase-8-like	109097220
LOC122137417	7.88446	2.2316	3.85324	67.5341	28.9781	72.7245	9.05e-08	3.57237	2.24e-08	31.2785	11.8957	7.04323
LOC109097381	10.5126	12.6457	5.39453	152.344	118.141	69.9274	1.52e-12	3.56866	2.24e-13	53.786	11.8651	11.8178	XP_018966561.1	XM_019111016.2	RELT-like protein 1	109097381
LOC109055914	1.31408	6.6948	3.08259	54.9696	33.4362	41.9564	8.91e-08	3.56803	2.2e-08	31.3094	11.86	7.04991	XP_042629364.1	XM_042773430.1	cAMP-specific 3',5'-cyclic phosphodiesterase 4D-like isoform X1	109055914
LOC109049365	15.7689	18.5967	25.4314	240.296	215.106	250.34	6.33e-29	3.5675	2.36e-30	131.095	11.8556	28.1985	XP_042607770.1	XM_042751836.1	phospholipase D1-like	109049365
LOC109081571	178.057	119.019	209.616	2324.43	1796.64	1885.24	5.11e-33	3.56711	1.38e-34	150.452	11.8524	32.2915	XP_042618303.1	XM_042762369.1	putative helicase mov-10-B.1	109081571
LOC109051759	3.28519	1.48773	2.31194	50.258	15.6036	19.5797	1.97e-05	3.56598	6.78e-06	20.2551	11.8431	4.70548	XP_018924792.2	XM_019069247.2	P2Y purinoceptor 3-like	109051759
LOC109093082	8.5415	6.6948	7.70647	109.939	85.8197	76.9201	1.44e-16	3.56417	1.46e-17	72.7677	11.8283	15.841	XP_018962359.1	XM_019106814.2	small integral membrane protein 14-like	109093082
LOC109050674	216.166	214.234	189.579	3277.76	1837.88	2220.89	1.72e-32	3.56403	4.93e-34	147.925	11.8271	31.7655	XP_018923801.1	XM_019068256.2	actin-related protein 2/3 complex subunit 1B-like	109050674
LOC109107314	9.19854	11.9019	10.7891	197.891	84.7051	95.1012	1.03e-12	3.56331	1.48e-13	54.591	11.8212	11.9893	XP_018976135.1	XM_019120590.2	39S ribosomal protein L33, mitochondrial-like	109107314
LOC109113608	0.657039	0	3.08259	25.129	15.6036	2.79709	0.0065908	3.56145	0.00360418	8.4732	11.806	2.18106	XP_042634070.1	XM_042778136.1	gap junction Cx32.2 protein-like	109113608
LOC109065402	1.31408	1.48773	0	12.5645	10.0309	11.1884	0.00126062	3.56098	0.000596045	11.7883	11.8022	2.89942	XP_042586162.1	XM_042730228.1	phytanoyl-CoA hydroxylase-interacting protein-like	109065402
LOC109112398	32.8519	7.43867	12.3304	241.866	203.961	180.413	1.77e-11	3.55981	2.88e-12	48.7695	11.7926	10.7519	XP_042610679.1	XM_042754745.1	nuclear GTPase SLIP-GC-like	109112398
cracr2ab	3.94223	5.95093	1.54129	72.2458	17.8327	46.1521	4.15e-06	3.55922	1.29e-06	23.4382	11.7878	5.38202	XP_042578560.1	XM_042722626.1	LOW QUALITY PROTEIN: EF-hand calcium-binding domain-containing protein 4B	109113333
LOC109092591	3.94223	2.97547	1.54129	50.258	7.80179	43.355	7.63e-05	3.5591	2.91e-05	17.4771	11.7868	4.11773	XP_042583119.1	XM_042727185.1	transcription factor E2F8-like isoform X1	109092591
LOC109107397	0.657039	2.97547	0.770647	23.5584	10.0309	18.1811	0.000247786	3.5582	0.000103468	15.0724	11.7794	3.60592	XP_042616430.1	XM_042760496.1	VPS10 domain-containing receptor SorCS2-like isoform X1	109107397
LOC109062193	13.7978	22.316	13.101	185.326	137.089	257.333	1.64e-17	3.55819	1.54e-18	77.2115	11.7794	16.7848	XP_042604916.1	XM_042748982.1	DNA replication licensing factor mcm2	109062193
LOC109054704	3.28519	0.743867	4.62388	64.393	8.91633	29.3695	0.000203604	3.55795	8.37e-05	15.4728	11.7774	3.69121	XP_042577058.1	XM_042721124.1	zinc finger protein 239-like	109054704
LOC109088044	9.19854	7.43867	9.24776	117.792	66.8725	121.674	1.1e-14	3.55789	1.34e-15	63.855	11.7769	13.9577	XP_018957765.2	XM_019102220.2	uncharacterized protein LOC109088044	109088044
LOC109107565	12.4837	25.2915	13.101	268.566	90.2778	240.55	4.8e-11	3.55764	8.15e-12	46.7304	11.7748	10.3191	XP_042630170.1	XM_042774236.1	DNA-binding protein inhibitor ID-2-like	109107565
LOC109110960	62.4187	133.896	117.138	1652.23	811.386	1220.93	4.21e-18	3.55631	3.71e-19	80.0159	11.764	17.3759	XP_018979454.1	XM_019123909.2	lysosomal-associated transmembrane protein 5-like	109110960
LOC109093359	8.5415	14.1335	16.1836	193.179	92.5069	169.224	1.81e-14	3.55345	2.24e-15	62.8455	11.7407	13.7428	XP_042617047.1	XM_042761113.1	zinc finger homeobox protein 3-like isoform X2	109093359
ydjc	28.9097	26.0353	42.3856	449.181	338.821	352.434	3.04e-29	3.55273	1.1e-30	132.604	11.7349	28.5167	XP_042609053.1	XM_042753119.1	carbohydrate deacetylase isoform X1	109090422
LOC109097656	1.31408	0.743867	2.31194	21.9879	17.8327	11.1884	0.000102649	3.55247	4.01e-05	16.8677	11.7328	3.98864	XP_042573399.1	XM_042717465.1	LOW QUALITY PROTEIN: breast cancer anti-estrogen resistance protein 3 homolog	109097656
LOC122136091	7.88446	5.20707	16.9542	100.516	76.9033	173.42	3.11e-10	3.5517	5.76e-11	42.9007	11.7265	9.50733
LOC109108032	3.94223	5.20707	1.54129	45.5463	46.8107	33.5651	6.96e-09	3.55006	1.51e-09	36.5256	11.7132	8.1577	XP_042629914.1	XM_042773980.1	pantothenate kinase 1-like isoform X1	109108032
tmem232	0.657039	2.2316	0.770647	18.8467	4.45816	19.5797	0.0015097	3.54739	0.000724912	11.4243	11.6915	2.82111	XP_042580913.1	XM_042724979.1	transmembrane protein 232	109078544
LOC109107111	113.011	149.517	52.404	1503.03	1218.19	962.201	3.33e-17	3.54688	3.21e-18	75.7567	11.6874	16.4776	XP_042602266.1	XM_042746332.1	L-threonine 3-dehydrogenase, mitochondrial-like	109107111
LOC109053380	0	1.48773	0.770647	3.14112	11.1454	11.1884	0.00951145	3.54618	0.00537919	7.74733	11.6817	2.02175	XP_042571617.1	XM_042715683.1	LOW QUALITY PROTEIN: ATP-binding cassette sub-family C member 8-like	109053380
LOC109103420	55.8483	25.2915	73.9821	626.654	660.923	523.057	2.3e-18	3.54561	1.99e-19	81.2495	11.6771	17.6377	XP_042596151.1	XM_042740217.1	tripartite motif-containing protein 16-like	109103420
LOC109101141	1.31408	3.71933	2.31194	34.5523	21.1763	29.3695	1.01e-06	3.54283	2.88e-07	26.3295	11.6546	5.99558	XP_042624902.1	XM_042768968.1	potassium voltage-gated channel subfamily KQT member 5-like isoform X2	109101141
LOC109055859	6.57039	2.97547	3.08259	65.9636	37.8944	46.1521	2.5e-09	3.54233	5.13e-10	38.6256	11.6506	8.60182	XP_042604320.1	XM_042748386.1	uncharacterized protein LOC109055859 isoform X2	109055859
LOC109050130	38.1082	36.4495	26.9726	453.892	423.526	307.68	9.08e-30	3.54155	3.18e-31	135.073	11.6443	29.0419	XP_042615425.1	XM_042759491.1	endophilin-A3-like isoform X3	109050130
LOC122145898	15.7689	8.18254	18.4955	201.032	99.1942	194.398	7.59e-14	3.53827	9.9e-15	59.9149	11.6178	13.12
LOC109105839	6.57039	3.71933	1.54129	61.2519	28.9781	50.3477	9.68e-08	3.53794	2.4e-08	31.1417	11.6152	7.01431	XP_042619769.1	XM_042763835.1	gap junction alpha-8 protein-like	109105839
snrpg	0.657039	0.743867	4.62388	12.5645	23.4054	32.1666	0.000175158	3.53604	7.12e-05	15.7783	11.5999	3.75657	XP_018921356.1	XM_019065811.2	small nuclear ribonucleoprotein G	109048127
LOC109049881	52.5631	50.5829	69.3582	915.637	550.583	534.245	2.55e-25	3.53581	1.23e-26	114.115	11.598	24.5935	XP_042628282.1	XM_042772348.1	oxysterol-binding protein-related protein 3-like isoform X2	109049881
LOC109055956	246.389	205.307	230.423	2794.03	2401.84	2715.98	3e-65	3.53509	5.34e-68	303.628	11.5922	64.5223	XP_018937176.2	XM_019081631.2	transgelin-like isoform X1	109055956
cfl1	493.436	376.397	431.562	5990.12	4358.97	4734.08	1.73e-46	3.53423	1.58e-48	214.299	11.5854	45.7623	XP_018971017.1	XM_019115472.2	cofilin-1	109102148
LOC109113610	3.28519	0	1.54129	25.129	15.6036	16.7826	0.000162236	3.53243	6.56e-05	15.9335	11.5709	3.78985	XP_018981972.1	XM_019126427.2	gap junction Cx32.2 protein-like	109113610
LOC109094221	3.28519	2.2316	0.770647	32.9818	24.5199	16.7826	8.35e-06	3.53215	2.7e-06	22.0159	11.5687	5.07825
LOC109064296	1.97112	2.2316	4.62388	64.393	23.4054	13.9855	3.77e-05	3.53077	1.36e-05	18.9246	11.5576	4.42413	XP_042597897.1	XM_042741963.1	titin-like	109064296
LOC109089580	3.94223	1.48773	0	32.9818	11.1454	20.9782	0.000359556	3.52984	0.000154147	14.3209	11.5502	3.44423	XP_042621397.1	XM_042765463.1	LOW QUALITY PROTEIN: uncharacterized protein LOC109089580	109089580
LOC109080946	26.2815	34.9617	20.0368	411.487	216.221	313.275	8.83e-20	3.52971	6.81e-21	87.9223	11.5491	19.0543	XP_042624201.1	XM_042768267.1	rho GTPase-activating protein 12-like	109080946
LOC109095669	68.332	38.6811	107.891	885.797	693.245	899.266	1.16e-18	3.52843	9.73e-20	82.6626	11.5389	17.9373	XP_042586684.1	XM_042730750.1	secernin-3-like	109095669
LOC109098032	1.97112	2.97547	3.08259	29.8407	37.8944	23.7753	2.02e-07	3.5278	5.24e-08	29.6275	11.5338	6.69541	XP_042588050.1	XM_042732116.1	GTP-binding protein Di-Ras2	109098032
LOC109093097	9.19854	9.67027	5.39453	119.363	69.1016	93.7027	3.69e-14	3.52695	4.67e-15	61.3954	11.5271	13.4335	XP_042571320.1	XM_042715386.1	LOW QUALITY PROTEIN: UDP-glucose 6-dehydrogenase-like	109093097
ptpn6	88.7002	90.0079	84.0005	1124.52	765.69	1137.02	1.4e-38	3.52515	2.34e-40	176.866	11.5127	37.8536	XP_018973706.1	XM_019118161.2	tyrosine-protein phosphatase non-receptor type 6 isoform X2	109104853
LOC109102380	1.97112	2.2316	3.08259	14.1351	32.3217	36.3622	4.21e-06	3.5245	1.31e-06	23.4101	11.5075	5.37601	XP_042594198.1	XM_042738264.1	centromere protein I-like	109102380
LOC122135656	22.3393	17.8528	24.6607	413.058	182.785	151.043	3.85e-13	3.52281	5.34e-14	56.5989	11.494	12.4151	XP_042571805.1	XM_042715871.1	carboxypeptidase A1-like isoform X2	122135656
LOC109085255	7.88446	5.95093	12.3304	125.645	59.0707	116.079	7.8e-12	3.52242	1.22e-12	50.4494	11.4909	11.1082	XP_042603948.1	XM_042748014.1	inactive tyrosine-protein kinase PRAG1-like	109085255
ifit10	178.057	126.457	175.708	1985.19	1523.58	2011.11	3.01e-40	3.52193	4.48e-42	184.736	11.487	39.5219	XP_042623364.1	XM_042767430.1	interferon-induced protein with tetratricopeptide repeats 10	109099183
slc7a3a	113.011	151.749	129.469	2621.27	1064.39	843.324	5.43e-14	3.52187	6.99e-15	60.6013	11.4865	13.2652	XP_042566954.1	XM_042711020.1	cationic amino acid transporter 3a	109057320
LOC109045176	101.841	93.7272	90.1657	1446.49	772.377	1067.09	5.96e-29	3.52183	2.21e-30	131.223	11.4862	28.2245	XP_042603541.1	XM_042747607.1	actin-related protein 2/3 complex subunit 3-B	109045176
LOC109096476	2.62815	0	2.31194	26.6995	15.6036	15.384	0.000143108	3.52124	5.73e-05	16.1908	11.4815	3.84434	XP_018965628.1	XM_019110083.2	beta-crystallin A1-like	109096476
si:ch211-117l17.5	412.62	117.531	439.269	4413.28	3307.96	3409.66	4.97e-13	3.52108	6.99e-14	56.0722	11.4802	12.3032	XP_042605256.1	XM_042749322.1	regulator of G-protein signaling 13 isoform X2	109087972
LOC122145268	37.4512	54.3023	39.303	499.439	300.926	703.469	2.18e-18	3.52021	1.88e-19	81.3635	11.4733	17.6616	XP_042613769.1	XM_042757835.1	succinate--CoA ligase [ADP-forming] subunit beta, mitochondrial-like	122145268
LOC109090738	581.479	340.691	593.398	6129.9	4967.51	6269.69	3.19e-31	3.51819	1.01e-32	141.929	11.4573	30.4966
LOC109057385	23.6534	14.1335	14.6423	263.854	200.617	139.855	1.43e-17	3.51748	1.33e-18	77.4982	11.4517	16.8458	XP_042626121.1	XM_042770187.1	elongation of very long chain fatty acids protein 6 isoform X1	109057385
LOC109079553	114.982	107.861	117.909	1488.89	1189.22	1223.73	3.23e-55	3.51669	1.41e-57	255.803	11.4454	54.4904	XP_042633509.1	XM_042777575.1	probable G-protein coupled receptor 132	109079553
LOC109073685	1.31408	1.48773	2.31194	20.4173	16.7181	20.9782	1.69e-05	3.51529	5.75e-06	20.5708	11.4343	4.7722	XP_042599675.1	XM_042743741.1	NACHT, LRR and PYD domains-containing protein 3-like	109073685
LOC109105087	6.57039	12.6457	17.7249	179.044	128.172	111.884	1.12e-14	3.51522	1.36e-15	63.8205	11.4337	13.9502	XP_042597758.1	XM_042741824.1	zinc finger and BTB domain-containing protein 7B-like isoform X2	109105087
zgc:152658	41.3934	20.0844	56.2572	384.788	571.76	387.398	5.73e-17	3.51476	5.62e-18	74.6483	11.43	16.2417	XP_018949200.2	XM_019093655.2	GTPase IMAP family member 7	109078357
LOC109081648	3.28519	0	1.54129	26.6995	20.0617	9.78983	0.000443213	3.51464	0.000193091	13.8971	11.4291	3.35339	XP_042610326.1	XM_042754392.1	B-cell receptor CD22-like	109081648
slc2a9l2	34.823	23.8037	62.4224	648.642	506.002	226.565	9.22e-12	3.51396	1.46e-12	50.1044	11.4237	11.0352	XP_042626424.1	XM_042770490.1	solute carrier family 2, facilitated glucose transporter member 9	109107430
si:ch73-138n13.1	1.97112	0.743867	6.93582	65.9636	37.8944	5.59419	0.000973656	3.5136	0.000451004	12.3081	11.4209	3.01159	XP_042618488.1	XM_042762554.1	calponin homology domain-containing protein DDB_G0272472	109091918
LOC109081712	1.31408	2.2316	0	17.2762	11.1454	12.5869	0.000690089	3.50992	0.000311794	12.9982	11.3918	3.16109	XP_042580079.1	XM_042724145.1	P2X purinoceptor 1-like isoform X2	109081712
LOC109075527	4.59927	1.48773	13.101	65.9636	51.2689	99.2969	3.98e-07	3.50625	1.08e-07	28.2329	11.3628	6.39982	XP_042571989.1	XM_042716055.1	uncharacterized protein LOC109075527	109075527
LOC109112444	3.28519	0.743867	4.62388	42.4052	39.0089	16.7826	6.93e-06	3.50572	2.22e-06	22.3975	11.3586	5.15912	XP_042633103.1	XM_042777169.1	oxysterol-binding protein-related protein 10-like	109112444
LOC109091725	5.25631	2.97547	5.39453	61.2519	46.8107	47.5506	5.59e-11	3.50565	9.57e-12	46.4143	11.3581	10.2522	XP_018961053.2	XM_019105508.2	potassium voltage-gated channel subfamily G member 3-like	109091725
abhd6a	34.166	34.9617	22.3488	452.322	309.842	278.311	1.74e-23	3.50267	9.89e-25	105.419	11.3347	22.7601	XP_042622809.1	XM_042766875.1	monoacylglycerol lipase ABHD6	109095395
LOC109103489	174.772	194.149	234.277	3229.07	1764.32	1841.89	1.17e-25	3.50242	5.52e-27	115.705	11.3327	24.9306	XP_042573408.1	XM_042717474.1	coronin-7-like	109103489
LOC109055161	2.62815	2.97547	0.770647	39.264	13.3745	20.9782	4.1e-05	3.50238	1.49e-05	18.7504	11.3323	4.38699	XP_042573940.1	XM_042718006.1	probable flap endonuclease 1 homolog	109055161
LOC109056470	11.1697	19.3405	25.4314	152.344	135.974	342.644	1.65e-11	3.50137	2.67e-12	48.9144	11.3245	10.7824	XP_018929219.1	XM_019073674.2	suppressor of cytokine signaling 1-like	109056470
LOC109082717	239.162	226.136	324.442	4191.83	2202.33	2542.56	1.6e-24	3.50032	8.35e-26	110.316	11.3162	23.7956	XP_018953103.2	XM_019097558.2	transforming growth factor beta activator LRRC33-like	109082717
LOC109054052	67.0179	26.7792	67.0463	573.255	375.6	871.295	1.46e-13	3.49866	1.96e-14	58.5713	11.3032	12.8346	XP_042596494.1	XM_042740560.1	nectin-2-like isoform X2	109054052
LOC109059320	5.25631	8.18254	6.16518	114.651	44.5816	62.9346	8.64e-10	3.49862	1.69e-10	40.7957	11.3029	9.06329	XP_042610172.1	XM_042754238.1	gastrula zinc finger protein XlCGF7.1-like	109059320
gapdhs	510.519	375.653	381.47	5448.28	4529.5	4357.87	2.21e-46	3.4986	2.06e-48	213.779	11.3027	45.6565	XP_042597585.1	XM_042741651.1	glyceraldehyde-3-phosphate dehydrogenase 2	109087792
LOC109050068	34.166	30.4985	31.5965	491.586	256.344	342.644	5.52e-23	3.49804	3.26e-24	103.057	11.2984	22.258	XP_018923291.1	XM_019067746.2	ribonuclease kappa-A-like	109050068
LOC109080839	24.3104	10.4141	25.4314	251.29	182.785	247.543	2.9e-18	3.49782	2.53e-19	80.7734	11.2966	17.5369	XP_018951395.1	XM_019095850.2	protein XRP2	109080839
LOC109067713	634.699	598.813	571.82	8240.74	6147.81	6005.36	3.05e-51	3.4975	1.88e-53	236.882	11.2941	50.5164	XP_042616643.1	XM_042760709.1	ras GTPase-activating-like protein IQGAP1	109067713
LOC109053689	102.498	66.948	276.662	1887.81	1728.65	1412.53	1.37e-11	3.49586	2.2e-12	49.2927	11.2813	10.8631	XP_042612058.1	XM_042756124.1	interferon-induced protein 44-like isoform X1	109053689
LOC109082573	52.5631	54.3023	39.303	727.17	417.953	506.274	7.53e-26	3.49452	3.47e-27	116.621	11.2708	25.1229	XP_042579031.1	XM_042723097.1	mitogen-activated protein kinase 1 isoform X2	109082573
akap12a	1.31408	1.48773	3.85324	37.6935	14.489	22.3768	2.8e-05	3.49374	9.87e-06	19.5369	11.2647	4.55346	XP_042599015.1	XM_042743081.1	A-kinase anchor protein 12	109106786
pip5k1ba	168.859	92.2395	82.4592	1749.61	1326.3	798.571	1.75e-16	3.49321	1.79e-17	72.3613	11.2606	15.7559	XP_042588145.1	XM_042732211.1	phosphatidylinositol-4-phosphate 5-kinase, type I, beta a isoform X1	109097548
LOC109048589	26.2815	31.2424	53.1746	505.721	287.552	448.934	1.08e-18	3.49128	9.02e-20	82.8127	11.2455	17.9682	XP_042619429.1	XM_042763495.1	kelch-like protein 9	109048589
LOC109107729	3.28519	1.48773	3.08259	47.1168	14.489	27.9709	1.08e-05	3.49124	3.54e-06	21.4978	11.2452	4.96833	XP_042570862.1	XM_042714928.1	E3 ubiquitin/ISG15 ligase TRIM25-like	109107729
LOC109078354	52.5631	20.0844	69.3582	453.892	734.483	406.977	5.85e-13	3.491	8.27e-14	55.7395	11.2433	12.2331	XP_018949193.2	XM_019093648.2	LOW QUALITY PROTEIN: GTPase IMAP family member 4-like	109078354
LOC109087344	1.31408	2.97547	1.54129	28.2701	25.6344	11.1884	4.12e-05	3.49025	1.5e-05	18.7408	11.2375	4.38514	XP_018957096.1	XM_019101551.2	troponin T, cardiac muscle isoforms-like	109087344
LOC109106380	1.97112	1.48773	1.54129	25.129	12.26	19.5797	4.35e-05	3.48992	1.59e-05	18.6273	11.235	4.36126	XP_042611669.1	XM_042755735.1	E3 ubiquitin-protein ligase HACE1-like isoform X1	109106380
scin	0	5.95093	3.08259	15.7056	51.2689	32.1666	0.000214544	3.48762	8.86e-05	15.3657	11.2171	3.66848	XP_042632770.1	XM_042776836.1	adseverin	109065706
LOC109076570	36.1371	34.2179	41.6149	540.273	419.068	296.492	4.28e-25	3.4875	2.11e-26	113.045	11.2161	24.3686	XP_042569556.1	XM_042713622.1	6-phosphofructo-2-kinase/fructose-2,6-bisphosphatase 2-like	109076570
LOC109053023	30.8808	41.6565	47.7801	497.868	352.195	496.484	8.07e-29	3.48723	3.04e-30	130.595	11.214	28.0932	XP_042627999.1	XM_042772065.1	protein Niban 1-like	109053023
LOC109106422	20.3682	18.5967	16.1836	287.413	178.327	155.239	4.28e-19	3.48706	3.47e-20	84.6999	11.2127	18.3681	XP_042615312.1	XM_042759378.1	apolipoprotein L6-like	109106422
ets2	132.065	226.136	191.891	3126.99	2138.8	895.07	3.47e-13	3.48576	4.8e-14	56.8088	11.2026	12.4599	XP_042589281.1	XM_042733347.1	protein C-ets-2	109110074
LOC109094653	12.4837	23.8037	18.4955	248.149	207.305	155.239	1.57e-19	3.48454	1.24e-20	86.7399	11.1932	18.803	XP_018963935.1	XM_019108390.2	clathrin light chain A-like isoform X3	109094653
LOC109060400	442.844	520.707	449.287	6484.85	4090.37	5238.96	5.86e-40	3.48441	8.95e-42	183.361	11.1921	39.2321	XP_042610747.1	XM_042754813.1	coronin-1A-like	109060400
LOC109088478	2.62815	0.743867	1.54129	36.1229	3.34362	16.7826	0.00205846	3.48319	0.00101534	10.7994	11.1827	2.68646	XP_042590602.1	XM_042734668.1	uncharacterized protein LOC109088478	109088478
LOC109072070	270.043	150.261	133.322	2644.83	724.452	2822.27	1.51e-10	3.48223	2.71e-11	44.3792	11.1752	9.82245	XP_042619640.1	XM_042763706.1	zinc transporter ZIP10-like isoform X1	109072070
rab11fip4b	10.5126	7.43867	5.39453	135.068	43.4671	85.3114	3.18e-09	3.48142	6.6e-10	38.1347	11.1689	8.498	XP_042581626.1	XM_042725692.1	LOW QUALITY PROTEIN: rab11 family-interacting protein 4B	109089501
LOC109108763	254.931	182.991	279.745	2602.42	2794.15	2606.89	1.48e-44	3.47926	1.54e-46	205.191	11.1523	43.8308	XP_018977414.1	XM_019121869.2	coactosin-like protein	109108763
LOC109092039	151.776	93.7272	120.992	1612.97	1183.64	1295.05	1.17e-33	3.47863	3.05e-35	153.454	11.1474	32.931	XP_042619619.1	XM_042763685.1	leucine-rich repeat flightless-interacting protein 2-like isoform X27	109092039
LOC109093913	337.718	316.887	302.864	4249.94	2910.07	3508.96	2.75e-47	3.47741	2.29e-49	218.152	11.138	46.5607	XP_042572265.1	XM_042716331.1	thymosin beta-11	109093913
LOC109096363	3.28519	0.743867	1.54129	26.6995	27.8635	8.39128	0.000190781	3.47559	7.8e-05	15.6069	11.1239	3.71947	XP_042587471.1	XM_042731537.1	amine oxidase [flavin-containing]	109096363
LOC109090386	599.219	485.001	573.361	7760.14	5125.78	5539.65	1.51e-39	3.47424	2.39e-41	181.409	11.1135	38.8206	XP_018959741.1	XM_019104196.2	moesin-like isoform X1	109090386
LOC109058357	42.7075	19.3405	28.5139	329.818	395.662	283.905	3.06e-21	3.47292	2.11e-22	94.7981	11.1033	20.5143	XP_018931104.1	XM_019075559.2	sodium-dependent noradrenaline transporter-like	109058357
LOC109097329	21.0252	15.6212	30.0552	277.989	294.239	166.427	5.06e-18	3.47261	4.51e-19	79.6313	11.1009	17.2962	XP_018966503.1	XM_019110958.2	cytotoxic and regulatory T-cell molecule-like	109097329
LOC109052929	53.2201	45.3759	41.6149	654.924	378.944	525.854	3.06e-27	3.47132	1.28e-28	123.164	11.091	26.514	XP_018925909.2	XM_019070364.2	G-protein coupled receptor 183-B-like	109052929
nagk	26.9386	33.474	27.7433	435.045	228.481	314.673	6.52e-22	3.47002	4.19e-23	97.999	11.081	21.1856	XP_042584291.1	XM_042728357.1	N-acetyl-D-glucosamine kinase isoform X2	109088201
LOC122138725	0.657039	1.48773	0.770647	15.7056	5.57271	11.1884	0.00228225	3.46988	0.00113403	10.5949	11.0799	2.64164	XP_042588777.1	XM_042732843.1	ryanodine receptor 1-like	122138725
LOC109051881	1371.9	1176.05	1254.61	18956.7	10279.4	12883.4	4.98e-31	3.4693	1.6e-32	141.016	11.0755	30.3025	XP_018924920.1	XM_019069375.2	actin, cytoplasmic 1	109051881
LOC109076910	0	60.9971	1.54129	317.253	235.168	139.855	0.138543	3.46901	0.102766	2.66209	11.0733	0.858415	XP_042634077.1	XM_042778143.1	LOW QUALITY PROTEIN: heat shock protein HSP 90-alpha 1-like	109076910
LOC109101542	176.086	135.384	107.891	2074.71	996.4	1576.16	2.86e-21	3.4682	1.96e-22	94.9419	11.0671	20.5433	XP_042594158.1	XM_042738224.1	EH domain-containing protein 1-like	109101542
LOC109088588	0	3.71933	0.770647	17.2762	6.68725	25.1739	0.00296969	3.46801	0.00151351	10.0621	11.0656	2.52729	XP_042574660.1	XM_042718726.1	nuclear body protein SP140-like protein isoform X2	109088588
LOC109094636	9.19854	18.5967	16.9542	193.179	156.036	142.652	2.98e-19	3.46719	2.38e-20	85.4465	11.0593	18.5265	XP_018963915.1	XM_019108370.2	clathrin light chain A-like isoform X3	109094636
LOC109060541	29.5667	35.7056	38.5324	502.58	117.027	528.651	8.73e-10	3.46682	1.71e-10	40.7764	11.0564	9.05908	XP_042592098.1	XM_042736164.1	toll-like receptor 2 type-2 isoform X1	109060541
LOC109058358	64.3898	37.1933	67.0463	522.997	680.985	660.114	1.02e-27	3.46631	4.12e-29	125.419	11.0526	26.9935	XP_042616245.1	XM_042760311.1	lysophosphatidylcholine acyltransferase 2-like isoform X2	109058358
LOC109060910	1.97112	2.2316	2.31194	21.9879	17.8327	32.1666	4.72e-06	3.46531	1.48e-06	23.1727	11.0449	5.32572	XP_018933607.2	XM_019078062.2	Krueppel-like factor 12	109060910
LOC109048746	24.3104	10.4141	25.4314	196.32	217.336	251.739	6.07e-19	3.4652	4.98e-20	83.9891	11.0441	18.2172	XP_018921965.1	XM_019066420.2	inositol 1,4,5-trisphosphate receptor-interacting protein-like 2	109048746
LOC109058708	15.1119	14.1335	17.7249	210.455	120.37	188.804	3.77e-19	3.46488	3.04e-20	84.9631	11.0416	18.4231	XP_018931451.1	XM_019075906.2	ras-related protein R-Ras	109058708
LOC109061718	4.59927	1.48773	1.54129	29.8407	25.6344	30.768	1.29e-06	3.46373	3.74e-07	25.8217	11.0328	5.88892	XP_018934350.2	XM_019078805.2	LOW QUALITY PROTEIN: PDZ domain-containing protein 4-like	109061718
LOC109054195	0.657039	1.48773	3.08259	14.1351	27.8635	13.9855	0.000149568	3.46281	6.01e-05	16.0986	11.0258	3.82516	XP_042627673.1	XM_042771739.1	LOW QUALITY PROTEIN: solute carrier family 12 member 9-like	109054195
LOC109075806	1.97112	7.43867	3.85324	42.4052	50.1544	51.7463	5.05e-09	3.46258	1.07e-09	37.1849	11.024	8.29688	XP_042581983.1	XM_042726049.1	aldo-keto reductase family 1 member A1-B isoform X1	109075806
LOC109077978	7.88446	12.6457	11.5597	133.498	64.6434	155.239	4.4e-12	3.46239	6.72e-13	51.6231	11.0225	11.3567	XP_042629175.1	XM_042773241.1	free fatty acid receptor 2-like	109077978
LOC109062234	10.5126	0.743867	0	43.9757	62.4143	19.5797	0.00173288	3.45669	0.000840826	11.1489	10.9791	2.76123	XP_042605446.1	XM_042749512.1	GTPase IMAP family member 8-like	109062234
LOC109099441	9.19854	11.9019	5.39453	67.5341	99.1942	124.471	5.82e-13	3.45662	8.22e-14	55.7514	10.9786	12.2354	XP_042623638.1	XM_042767704.1	synaptopodin 2-like protein	109099441
LOC109105906	1.31408	0.743867	2.31194	23.5584	7.80179	16.7826	0.000433053	3.45492	0.000188175	13.9456	10.9656	3.36346	XP_018974738.1	XM_019119193.2	protein S100-A5-like	109105906
rhogb	172.801	177.784	157.212	2110.83	1777.69	1681.05	1.44e-56	3.45454	5.71e-59	262.191	10.9628	55.8406	XP_042566966.1	XM_042711032.1	ras homolog family member Gb isoform X1	109073272
LOC109108764	189.884	119.763	159.524	1799.86	1697.45	1650.29	1.82e-41	3.45424	2.4e-43	190.559	10.9605	40.7392	XP_018977416.1	XM_019121871.2	coactosin-like protein	109108764
LOC109087139	0.657039	4.4632	1.54129	28.2701	26.749	16.7826	3.57e-05	3.45103	1.28e-05	19.0329	10.9361	4.44693	XP_042612634.1	XM_042756700.1	LOW QUALITY PROTEIN: amyloid-beta A4 precursor protein-binding family A member 1-like	109087139
LOC109057900	6.57039	0	0	20.4173	44.5816	8.39128	0.00949341	3.44969	0.00536593	7.75179	10.926	2.02258	XP_042622690.1	XM_042766756.1	LOW QUALITY PROTEIN: ERC protein 2-like	109057900
LOC122135664	1.31408	2.2316	0.770647	28.2701	5.57271	13.9855	0.0011337	3.4494	0.000531776	12.0008	10.9238	2.9455	XP_042571820.1	XM_042715886.1	unconventional myosin-IXAb-like	122135664
plk1	1.31408	2.97547	0.770647	23.5584	5.57271	26.5724	0.000729467	3.449	0.000331177	12.8853	10.9208	3.13699	XP_018935579.1	XM_019080034.2	serine/threonine-protein kinase PLK1	109062942
LOC109083915	3.28519	8.18254	5.39453	43.9757	28.9781	110.485	1.28e-06	3.44879	3.72e-07	25.835	10.9192	5.89166	XP_018954194.1	XM_019098649.2	apoptosis-associated speck-like protein containing a CARD isoform X3	109083915
LOC109054529	9.19854	4.4632	4.62388	50.258	46.8107	104.891	7.08e-09	3.44874	1.53e-09	36.49	10.9187	8.1501	XP_042613864.1	XM_042757930.1	DNA replication licensing factor MCM6-like	109054529
LOC109064344	26.9386	19.3405	10.7891	257.572	210.648	159.434	1.57e-16	3.44847	1.6e-17	72.5882	10.9167	15.8034	XP_042588025.1	XM_042732091.1	uncharacterized protein LOC109064344	109064344
stx11a	73.5883	63.9726	87.8538	1005.16	553.927	902.063	1.67e-25	3.44799	7.92e-27	114.987	10.9131	24.7772	XP_018975579.1	XM_019120034.2	syntaxin-11a	109106783
LOC109090576	75.5594	53.5584	51.6334	827.686	553.927	595.781	7.51e-29	3.44692	2.82e-30	130.744	10.905	28.1246	XP_042611195.1	XM_042755261.1	zinc metalloproteinase-disintegrin-like batroxstatin-1 isoform X1	109090576
abi3a	19.0541	29.0108	23.8901	356.517	169.41	258.731	1.34e-17	3.44668	1.24e-18	77.6317	10.9032	16.8742	XP_042576148.1	XM_042720214.1	ABI family, member 3a isoform X1	109072029
LOC109111924	10.5126	11.9019	8.47712	128.786	30.0926	179.014	3.5e-07	3.446	9.4e-08	28.4947	10.8981	6.45562	XP_042632420.1	XM_042776486.1	C3a anaphylatoxin chemotactic receptor-like isoform X1	109111924
LOC122134114	1.97112	0.743867	1.54129	15.7056	22.2908	8.39128	0.000370968	3.44223	0.000159279	14.2592	10.8696	3.43066	XP_042586754.1	XM_042730820.1	purine nucleoside phosphorylase LACC1-like isoform X1	122134114
LOC109065971	2.62815	0	1.54129	18.8467	12.26	15.384	0.000481415	3.44185	0.000211037	13.7302	10.8667	3.31748	XP_042632967.1	XM_042777033.1	counting factor associated protein D-like isoform X2	109065971
LOC109090675	18.3971	6.6948	8.47712	158.627	100.309	110.485	1.25e-12	3.4412	1.82e-13	54.1946	10.8618	11.9043	XP_042614787.1	XM_042758853.1	rho-related GTP-binding protein RhoA-D-like	109090675
LOC109105973	70.9602	62.4848	73.9821	920.349	654.236	678.295	1.39e-37	3.43979	2.53e-39	172.133	10.8513	36.8571	XP_042619008.1	XM_042763074.1	epithelial-stromal interaction protein 1-like	109105973
LOC109104852	65.0468	99.6782	123.304	1253.31	732.254	1134.22	7.47e-22	3.43871	4.85e-23	97.7093	10.8431	21.1264	XP_018973704.2	XM_019118159.2	tyrosine-protein phosphatase non-receptor type 6-like	109104852
LOC109086987	5.25631	4.4632	6.93582	42.4052	66.8725	69.9274	4.12e-11	3.43677	6.95e-12	47.0412	10.8285	10.3851	XP_042570329.1	XM_042714395.1	DNA polymerase alpha catalytic subunit-like isoform X1	109086987
LOC109047379	15.1119	22.316	15.4129	257.572	79.1324	236.355	9.39e-11	3.43647	1.65e-11	45.3461	10.8263	10.0272	XP_042620657.1	XM_042764723.1	phosphatidylinositol 4-phosphate 5-kinase type-1 beta-like	109047379
evi5a	12.4837	12.6457	4.62388	133.498	45.6962	145.449	2.2e-08	3.43603	5.04e-09	34.1744	10.823	7.65774	XP_042575186.1	XM_042719252.1	ecotropic viral integration site 5 protein homolog isoform X1	109099679
aanat1	1.31408	1.48773	0	14.1351	4.45816	12.5869	0.00486825	3.43592	0.00259103	9.07518	10.8222	2.31263	XP_018931942.1	XM_019076397.2	serotonin N-acetyltransferase	109059207
LOC109080828	42.0505	44.632	44.6975	618.801	460.306	342.644	4.16e-26	3.4354	1.89e-27	117.824	10.8183	25.3806	XP_042567378.1	XM_042711444.1	ATP-dependent 6-phosphofructokinase, platelet type-like isoform X6	109080828
LOC109109543	17.083	1.48773	1.54129	76.9575	76.9033	67.1303	4.05e-05	3.43338	1.47e-05	18.7744	10.8031	4.39211	XP_018978189.2	XM_019122644.2	BMP and activin membrane-bound inhibitor homolog	109109543
LOC109069885	11.1697	8.9264	7.70647	128.786	47.9253	125.869	2.71e-10	3.43226	4.98e-11	43.1838	10.7947	9.56732	XP_042620743.1	XM_042764809.1	chondroitin sulfate N-acetylgalactosaminyltransferase 1-like	109069885
LOC109054091	10.5126	46.8636	14.6423	433.475	62.4143	281.108	8.92e-06	3.4318	2.9e-06	21.8795	10.7913	5.04945	XP_042604493.1	XM_042748559.1	T-lymphocyte surface antigen Ly-9-like	109054091
trim8a	94.6136	74.3867	76.2941	1091.54	780.179	780.389	1.13e-35	3.43172	2.43e-37	163.056	10.7907	34.9485	XP_018953584.1	XM_019098039.2	E3 ubiquitin-protein ligase TRIM8a	109083213
LOC109086678	77.5306	68.4358	89.3951	1033.43	740.055	765.005	1.33e-36	3.43058	2.66e-38	167.458	10.7822	35.8756	XP_042603447.1	XM_042747513.1	phosphoglycerate kinase 1	109086678
LOC109110652	9.85558	20.8283	7.70647	153.915	146.005	113.282	2.07e-14	3.4305	2.58e-15	62.5633	10.7816	13.683	XP_042633437.1	XM_042777503.1	LOW QUALITY PROTEIN: enoyl-CoA hydratase domain-containing protein 2, mitochondrial-like	109110652
LOC109108793	134.036	71.4112	100.955	1322.41	958.505	1027.93	9.66e-27	3.43022	4.19e-28	120.817	10.7795	26.0151	XP_018977445.1	XM_019121900.2	fructose-bisphosphate aldolase A	109108793
LOC109098387	19.7112	4.4632	10.7891	293.695	10.0309	74.123	0.0196486	3.42996	0.0119502	6.31824	10.7775	1.70667	XP_042589471.1	XM_042733537.1	metalloproteinase inhibitor 3-like isoform X5	109098387
LOC109057838	223.393	249.939	261.249	2772.04	2746.23	2394.31	7.36e-64	3.4299	1.57e-66	296.882	10.7772	63.1334	XP_042606682.1	XM_042750748.1	neuron navigator 1-like isoform X1	109057838
slc39a8	7.88446	11.9019	11.5597	130.357	121.485	83.9128	2.45e-16	3.42885	2.55e-17	71.6661	10.7693	15.6107	XP_042592609.1	XM_042736675.1	metal cation symporter ZIP8	109069998
LOC109074587	10.5126	11.158	13.8716	109.939	71.3306	201.391	3.21e-11	3.42874	5.35e-12	47.5553	10.7685	10.4934	XP_018946151.2	XM_019090606.2	LOW QUALITY PROTEIN: toll-like receptor 2 type-2	109074587
LOC109047480	476.353	441.113	367.599	5322.63	3694.7	4826.39	8.23e-42	3.42868	1.06e-43	192.192	10.768	41.0848	XP_042586641.1	XM_042730707.1	rho GDP-dissociation inhibitor 1-like isoform X1	109047480
LOC109109209	31.5379	25.2915	26.9726	347.094	270.834	286.702	3.27e-32	3.42699	9.6e-34	146.6	10.7554	31.485	XP_042631425.1	XM_042775491.1	SLIT-ROBO Rho GTPase-activating protein 1-like isoform X1	109109209
LOC109066379	8.5415	1.48773	4.62388	58.1108	33.4362	68.5288	2.37e-07	3.42478	6.21e-08	29.2955	10.7389	6.62553	XP_042587336.1	XM_042731402.1	OX-2 membrane glycoprotein-like	109066379
gmfg	95.9276	108.605	118.68	1432.35	737.826	1300.65	9.61e-25	3.42457	4.89e-26	111.377	10.7374	24.0174	XP_018972261.1	XM_019116716.2	glia maturation factor gamma	109103319
LOC109064464	52.5631	65.4603	59.3398	788.422	695.474	416.767	2.52e-24	3.42267	1.34e-25	109.373	10.7232	23.5979	XP_042588180.1	XM_042732246.1	long-chain fatty acid transport protein 4-like	109064464
LOC109052456	5.91335	2.97547	5.39453	54.9696	63.5289	34.9637	2.07e-09	3.4224	4.2e-10	39.0157	10.7212	8.68388
LOC109094744	47.3068	48.3513	54.7159	744.446	598.509	268.521	7.9e-16	3.42209	8.62e-17	69.2624	10.7189	15.1023	XP_042617732.1	XM_042761798.1	rap guanine nucleotide exchange factor 1-like isoform X4	109094744
wasf2	80.1587	72.899	110.973	1166.93	864.884	794.375	4.01e-30	3.42084	1.36e-31	136.759	10.7097	29.397	XP_042601883.1	XM_042745949.1	wiskott-Aldrich syndrome protein family member 2	122140822
LOC109096851	8.5415	3.71933	9.24776	81.6692	84.7051	64.3332	8.49e-13	3.42079	1.22e-13	54.9766	10.7093	12.071	XP_018966060.1	XM_019110515.2	LHFPL tetraspan subfamily member 2 protein-like	109096851
LOC109110978	148.491	114.555	87.0831	1542.29	1826.73	381.803	7.84e-10	3.42074	1.52e-10	40.9975	10.7089	9.1056	XP_042610345.1	XM_042754411.1	LOW QUALITY PROTEIN: polycystic kidney disease protein 1-like 2	109110978
cst14a.2	41.3934	42.4004	31.5965	408.346	387.86	441.941	1.59e-38	3.42036	2.68e-40	176.599	10.7061	37.7973	XP_018976579.1	XM_019121034.2	cystatin 14a, tandem duplicate 2	109107874
LOC109059734	0	2.2316	1.54129	23.5584	1.11454	15.384	0.0151163	3.41926	0.00895623	6.83154	10.6979	1.82055	XP_018932446.1	XM_019076901.2	coiled-coil domain-containing protein 3-like	109059734
LOC109078828	96.5847	127.201	108.661	1539.15	1129.03	886.679	4.67e-29	3.4189	1.72e-30	131.729	10.6953	28.331	XP_018949559.1	XM_019094014.2	serine incorporator 5	109078828
LOC109057233	28.2527	30.4985	25.4314	405.205	109.225	387.398	9.55e-11	3.41836	1.68e-11	45.3117	10.6913	10.0198	XP_042615698.1	XM_042759764.1	TRAF-interacting protein with FHA domain-containing protein A-like	109057233
LOC122134828	0.657039	3.71933	7.70647	25.129	21.1763	81.1157	0.000162131	3.41796	6.56e-05	15.9349	10.6883	3.79013
LOC109080176	133.379	78.8499	107.891	1254.88	704.39	1464.28	1.1e-19	3.41698	8.56e-21	87.4698	10.681	18.9579	XP_018950822.1	XM_019095277.2	rho-related GTP-binding protein RhoF	109080176
LOC109050145	473.068	352.593	446.975	5872.33	3137.43	4577.45	1.54e-27	3.41592	6.32e-29	124.572	10.6732	26.8131	XP_042617689.1	XM_042761755.1	serine/threonine-protein kinase pim-1-like	109050145
LOC109055742	113.011	101.166	94.7896	1441.78	1015.35	836.331	4.71e-30	3.41253	1.61e-31	136.43	10.6481	29.3272	XP_018928472.1	XM_019072927.2	cerebellar degeneration-related protein 2-like	109055742
LOC109111229	64.3898	51.3268	54.7159	793.133	488.169	537.042	2.69e-28	3.41199	1.05e-29	128.13	10.6441	27.5695	XP_042613077.1	XM_042757143.1	inositol polyphosphate 5-phosphatase K-like	109111229
ptpmt1	1.97112	0.743867	1.54129	14.1351	6.68725	25.1739	0.000826082	3.41132	0.000378143	12.6372	10.6392	3.08298	XP_042583879.1	XM_042727945.1	phosphatidylglycerophosphatase and protein-tyrosine phosphatase 1	122137979
LOC109061386	122.866	113.068	126.386	1644.38	1098.94	1110.45	6.82e-36	3.4101	1.44e-37	164.098	10.6302	35.1663	XP_018934041.2	XM_019078496.2	pleckstrin homology domain-containing family O member 2-like	109061386
LOC109062820	8.5415	23.8037	19.2662	194.75	180.556	169.224	7.94e-17	3.40993	7.88e-18	73.9832	10.629	16.1004	XP_042599550.1	XM_042743616.1	EF-hand calcium-binding domain-containing protein 4B-like	109062820
LOC109090532	229.964	244.732	332.92	3885.57	2317.13	2378.93	3.08e-26	3.40974	1.38e-27	118.451	10.6276	25.5121	XP_042629200.1	XM_042773266.1	sodium/hydrogen exchanger 1-like	109090532
LOC122137626	2.62815	0.743867	1.54129	25.129	15.6036	12.5869	0.000138536	3.40973	5.54e-05	16.255	10.6275	3.85844
LOC109062865	43.3645	50.5829	77.0647	683.194	580.676	548.231	2.2e-28	3.4091	8.53e-30	128.545	10.6228	27.6576	XP_042622678.1	XM_042766744.1	heterogeneous nuclear ribonucleoprotein L-like	109062865
LOC109102063	3.94223	0	0.770647	18.8467	18.9472	13.9855	0.000815388	3.40763	0.000372721	12.6642	10.612	3.08864	XP_042573163.1	XM_042717229.1	CMRF35-like molecule 5 isoform X2	109102063
LOC109103473	159.66	59.5093	152.588	1163.79	1227.11	1555.18	7.77e-17	3.40723	7.71e-18	74.0255	10.6091	16.1093	XP_042606348.1	XM_042750414.1	plexin-A2 isoform X1	109103473
si:dkey-185m8.2	64.3898	37.1933	43.9269	538.703	370.028	639.136	1.18e-21	3.40611	7.77e-23	96.7739	10.6008	20.9282	XP_042582750.1	XM_042726816.1	LOW QUALITY PROTEIN: trichohyalin	109093084
LOC122147232	7.22742	1.48773	0.770647	37.6935	32.3217	33.5651	1.17e-05	3.40596	3.87e-06	21.3303	10.5998	4.93236	XP_042624906.1	XM_042768972.1	cyclic GMP-AMP synthase-like	122147232
LOC109061480	3.94223	0	0.770647	25.129	10.0309	16.7826	0.00157694	3.40462	0.000759363	11.338	10.5899	2.80219	XP_042580606.1	XM_042724672.1	LHFPL tetraspan subfamily member 2a protein-like	109061480
LOC109075508	4.59927	4.4632	9.24776	103.657	65.7579	23.7753	9.97e-07	3.40452	2.84e-07	26.3568	10.5892	6.0011	XP_042599428.1	XM_042743494.1	LOW QUALITY PROTEIN: neuroblast differentiation-associated protein AHNAK-like	109075508
LOC109072257	162.289	46.1197	109.432	1157.5	721.108	1489.45	6.05e-12	3.40374	9.39e-13	50.9673	10.5834	11.2184	XP_018944063.1	XM_019088518.2	dual specificity protein phosphatase 6-like	109072257
gnai2a	250.332	272.255	218.093	3087.72	2420.78	2325.78	1.63e-46	3.40233	1.48e-48	214.438	10.5731	45.7868	XP_042622594.1	XM_042766660.1	guanine nucleotide-binding protein G(i) subunit alpha-2	109098604
LOC109080243	1.97112	2.97547	0	25.129	16.7181	11.1884	0.000445416	3.40137	0.000194069	13.8877	10.5661	3.35123	XP_042633959.1	XM_042778025.1	epoxide hydrolase 1-like	109080243
LOC109061676	241.133	156.212	178.019	2404.53	1777.69	1899.23	3.59e-34	3.4002	8.87e-36	155.907	10.5575	33.4451	XP_042598668.1	XM_042742734.1	guanine nucleotide-binding protein G(i) subunit alpha-1-like	109061676
LOC109104390	4.59927	0.743867	10.0184	48.6874	41.238	71.3259	1.8e-06	3.39878	5.33e-07	25.14	10.5471	5.74355	XP_042631852.1	XM_042775918.1	endonuclease/exonuclease/phosphatase family domain-containing protein 1	109104390
LOC109104466	3.94223	3.71933	0	45.5463	8.91633	27.9709	0.000674493	3.39718	0.000304121	13.0448	10.5355	3.17102	XP_042627543.1	XM_042771609.1	proton-coupled amino acid transporter 4-like	109104466
LOC109105878	10.5126	8.9264	11.5597	152.344	98.0796	76.9201	6.83e-14	3.39686	8.88e-15	60.1295	10.5331	13.1653	XP_042590318.1	XM_042734384.1	protein kinase C delta type-like	109105878
ppm1j	25.6245	21.5721	30.8259	328.247	183.899	310.478	3.51e-20	3.39634	2.61e-21	89.8162	10.5294	19.4545	XP_042614788.1	XM_042758854.1	protein phosphatase 1H	109091119
tnfrsf1b	21.0252	11.158	20.8075	246.578	135.974	177.616	3.5e-16	3.39558	3.7e-17	70.9331	10.5238	15.4564	XP_042622780.1	XM_042766846.1	tumor necrosis factor receptor superfamily member 1B isoform X2	109063729
LOC109084243	26.9386	33.474	42.3856	469.598	229.595	381.803	1.59e-18	3.3955	1.35e-19	82.0102	10.5232	17.7998	XP_042570037.1	XM_042714103.1	amyloid beta A4 precursor protein-binding family B member 1-interacting protein	109084243
LOC109095004	30.2238	50.5829	48.5508	573.255	530.522	254.536	4.92e-16	3.39545	5.27e-17	70.2342	10.5228	15.308	XP_042567538.1	XM_042711604.1	serine/threonine-protein kinase 38-like	109095004
LOC109100028	7.88446	6.6948	6.93582	128.786	55.7271	43.355	1.18e-08	3.39534	2.61e-09	35.4532	10.522	7.9286	XP_042591820.1	XM_042735886.1	bifunctional heparan sulfate N-deacetylase/N-sulfotransferase 2-like	109100028
mast4	33.509	43.1443	40.8443	477.451	414.609	341.246	2e-32	3.39407	5.78e-34	147.607	10.5128	31.6998	XP_042580955.1	XM_042725021.1	microtubule-associated serine/threonine-protein kinase 4 isoform X1	109079400
LOC109111993	5.25631	5.20707	7.70647	97.3748	36.7799	57.3404	7.73e-09	3.39385	1.69e-09	36.3076	10.5112	8.11162	XP_042632224.1	XM_042776290.1	transmembrane protein 170B-like	109111993
LOC109105313	10.5126	5.95093	7.70647	114.651	81.3615	60.1375	3.48e-12	3.39354	5.27e-13	52.1015	10.5089	11.4587	XP_042627193.1	XM_042771259.1	protein unc-119 homolog A-like	109105313
LOC122146983	1.31408	0.743867	1.54129	12.5645	10.0309	15.384	0.000621399	3.39352	0.000278525	13.2096	10.5087	3.20663
LOC109109619	211.566	271.511	269.726	3320.17	1857.94	2731.36	5.68e-29	3.39334	2.1e-30	131.324	10.5074	28.2458	XP_042599321.1	XM_042743387.1	ras-related protein Rap-2b	109109619
LOC122145942	1.31408	3.71933	1.54129	25.129	27.8635	15.384	2.21e-05	3.39315	7.68e-06	20.0171	10.5061	4.65525	XP_042618561.1	XM_042762627.1	LOW QUALITY PROTEIN: IQ motif and SEC7 domain-containing protein 1-like	122145942
LOC109063108	0.657039	1.48773	1.54129	21.9879	5.57271	11.1884	0.00193525	3.39279	0.000948943	10.9246	10.5035	2.71326	XP_042620882.1	XM_042764948.1	protocadherin beta-6-like isoform X19	109063108
LOC109066604	1.31408	13.3896	10.0184	81.6692	70.2161	104.891	1.58e-07	3.39209	4.03e-08	30.1331	10.4984	6.8011	XP_042577831.1	XM_042721897.1	LOW QUALITY PROTEIN: toll-like receptor 1	109066604
LOC109057164	0.657039	2.97547	0.770647	23.5584	10.0309	12.5869	0.000759626	3.3919	0.00034579	12.8045	10.497	3.1194	XP_042629691.1	XM_042773757.1	transcription regulator protein BACH2-like	109057164
LOC109072814	0.657039	1.48773	1.54129	15.7056	3.34362	19.5797	0.00315273	3.3912	0.00161584	9.94161	10.4919	2.50131	XP_018944557.1	XM_019089012.2	terminal nucleotidyltransferase 5A-like	109072814
LOC109111219	2.62815	8.18254	1.54129	36.1229	60.1852	32.1666	1.9e-06	3.39003	5.65e-07	25.0283	10.4834	5.72017	XP_042633043.1	XM_042777109.1	uncharacterized protein LOC109111219	109111219
LOC109110310	8.5415	5.95093	6.16518	83.2398	75.7888	58.739	2.21e-13	3.3884	3e-14	57.7344	10.4715	12.6564	XP_042588986.1	XM_042733052.1	annexin A4-like	109110310
ndfip2	91.9854	88.5202	70.1289	1028.72	830.333	769.201	4.03e-39	3.38807	6.56e-41	179.397	10.4691	38.3944	XP_042622302.1	XM_042766368.1	NEDD4 family-interacting protein 2	109074895
fkbp11	1.31408	2.2316	1.54129	21.9879	14.489	16.7826	6.23e-05	3.38787	2.34e-05	17.8914	10.4677	4.20541	XP_018928170.1	XM_019072625.2	peptidyl-prolyl cis-trans isomerase FKBP11	109055404
LOC122147003	1.97112	5.20707	3.08259	48.6874	16.7181	41.9564	4.84e-06	3.38767	1.52e-06	23.1209	10.4662	5.3149	XP_042623514.1	XM_042767580.1	E3 ubiquitin-protein ligase TRIM39-like	122147003
ldlrap1a	2.62815	2.97547	3.85324	28.2701	13.3745	57.3404	2.34e-05	3.38706	8.16e-06	19.8991	10.4618	4.63012	XP_018952768.1	XM_019097223.2	low density lipoprotein receptor adapter protein 1a isoform X1	109082332
LOC109048883	1.97112	2.2316	0.770647	20.4173	23.4054	8.39128	0.000267515	3.38547	0.000112214	14.9192	10.4503	3.57265	XP_042596936.1	XM_042741002.1	uncharacterized protein LOC109048883	109048883
rab3da	3.94223	2.97547	3.85324	59.6813	3.34362	50.3477	0.00068328	3.3851	0.000308442	13.0184	10.4476	3.1654	XP_042618442.1	XM_042762508.1	RAB3D, member RAS oncogene family, a	109073674
LOC109101403	0.657039	1.48773	1.54129	7.85281	14.489	15.384	0.000875131	3.38468	0.000402115	12.5223	10.4446	3.05793	XP_042579271.1	XM_042723337.1	uncharacterized protein LOC109101403 isoform X1	109101403
LOC122136543	5.91335	4.4632	4.62388	65.9636	22.2908	69.9274	2.51e-07	3.38414	6.62e-08	29.172	10.4407	6.59998
LOC109062705	1.97112	5.95093	6.16518	43.9757	35.6653	65.7317	4.33e-08	3.38408	1.03e-08	32.7839	10.4402	7.36311	XP_042570815.1	XM_042714881.1	E3 ubiquitin/ISG15 ligase TRIM25-like	109062705
LOC109078016	5.91335	8.9264	6.16518	106.798	74.6743	37.7608	3.47e-09	3.38378	7.24e-10	37.954	10.438	8.45989	XP_018948879.2	XM_019093334.2	free fatty acid receptor 2-like	109078016
LOC109082705	22.9964	25.2915	26.9726	321.965	203.961	260.13	5.61e-25	3.38356	2.8e-26	112.482	10.4364	24.2514	XP_042570463.1	XM_042714529.1	endophilin-B1-like isoform X2	109082705
sele	383.711	52.8145	257.396	2230.2	2895.58	2117.4	2.13e-08	3.38329	4.87e-09	34.2396	10.4345	7.67167	XP_042602828.1	XM_042746894.1	E-selectin isoform X2	109112756
cenpo	0.657039	1.48773	0.770647	17.2762	2.22908	11.1884	0.0081345	3.38252	0.00453475	8.05623	10.4289	2.08967	XP_042629454.1	XM_042773520.1	centromere protein O isoform X1	109068774
sdf2l1	7.22742	6.6948	5.39453	67.5341	78.0179	55.9419	5.76e-13	3.38024	8.13e-14	55.7732	10.4125	12.2399	XP_042609045.1	XM_042753111.1	stromal cell-derived factor 2-like protein 1	109082597
LOC109075712	7.22742	2.2316	4.62388	18.8467	21.1763	107.688	0.000147041	3.38002	5.9e-05	16.1345	10.4109	3.83256	XP_042599097.1	XM_042743163.1	bone morphogenetic protein 2-like	109075712
LOC109072296	5.25631	1.48773	1.54129	23.5584	32.3217	32.1666	3.54e-06	3.37988	1.09e-06	23.7679	10.4099	5.45154	XP_042622697.1	XM_042766763.1	cytochrome P450 4V2-like	109072296
LOC109071192	258.873	232.086	325.984	3566.74	2319.36	2613.89	7.09e-33	3.37915	1.95e-34	149.769	10.4046	32.1492	XP_042577660.1	XM_042721726.1	serine/threonine-protein kinase WNK1-like isoform X16	109071192
LOC109099634	2.62815	2.2316	0	21.9879	28.9781	0	0.0231285	3.37806	0.0142657	6.00497	10.3967	1.63585	XP_042570302.1	XM_042714368.1	catenin delta-2-like isoform X1	109099634
LOC109046990	1.97112	8.9264	5.39453	39.264	71.3306	55.9419	4.76e-08	3.37678	1.14e-08	32.5892	10.3875	7.32218	XP_042567704.1	XM_042711770.1	vacuolar protein sorting-associated protein 4B-like	109046990
LOC122139206	28.9097	30.4985	23.1194	343.953	280.864	233.557	7.78e-27	3.37533	3.36e-28	121.253	10.3771	26.1092	XP_042591255.1	XM_042735321.1	glycerol-3-phosphate phosphatase-like	122139206
zdhhc6	27.5956	16.3651	19.2662	229.302	286.437	141.253	4.01e-16	3.37356	4.27e-17	70.6493	10.3644	15.3967	XP_042591711.1	XM_042735777.1	palmitoyltransferase ZDHHC6	109099957
LOC109096393	36.1371	42.4004	40.8443	502.58	359.997	374.811	4.32e-32	3.3735	1.28e-33	146.034	10.3639	31.3648	XP_042572553.1	XM_042716619.1	protein unc-93 homolog B1-like	109096393
LOC109082616	276.613	322.838	220.405	4081.89	2420.78	1995.73	1.5e-21	3.37331	9.94e-23	96.2858	10.3626	20.8249	XP_042623278.1	XM_042767344.1	pleckstrin homology domain-containing family A member 1-like isoform X2	109082616
mapre1a	77.5306	50.5829	66.2756	854.385	609.654	553.825	3.25e-27	3.37287	1.37e-28	123.04	10.3594	26.4876	XP_042585609.1	XM_042729675.1	microtubule-associated protein RP/EB family member 1a isoform X1	109067175
LOC109058568	599.876	600.301	572.591	6010.54	6739.63	5612.37	1.52e-70	3.37273	1.9e-73	328.644	10.3584	69.8195	XP_042568027.1	XM_042712093.1	gamma-adducin-like isoform X1	109058568
LOC109046154	7.22742	5.95093	1.54129	26.6995	27.8635	99.2969	2.94e-05	3.37144	1.04e-05	19.4377	10.3491	4.5322	XP_042572048.1	XM_042716114.1	structural maintenance of chromosomes protein 2-like	109046154
LOC109075752	36.1371	40.1688	30.0552	384.788	372.257	344.043	3.09e-37	3.37031	5.81e-39	170.481	10.341	36.5105	XP_042622213.1	XM_042766279.1	forkhead box protein P4-like isoform X1	109075752
LOC122140773	51.249	8.18254	28.5139	406.775	202.847	303.485	1.76e-08	3.36977	3.99e-09	34.629	10.3372	7.75364	XP_042601640.1	XM_042745706.1	uncharacterized protein LOC122140773	122140773
LOC109100450	22.9964	14.8773	15.4129	295.266	124.829	134.261	2.87e-12	3.36974	4.3e-13	52.4991	10.337	11.5424	XP_042593401.1	XM_042737467.1	LOW QUALITY PROTEIN: actin-binding LIM protein 1-like	109100450
LOC109070364	86.7291	187.454	102.496	1488.89	1572.62	827.94	3.31e-16	3.36914	3.49e-17	71.0485	10.3327	15.4806	XP_042622972.1	XM_042767038.1	microtubule-associated serine/threonine-protein kinase 3-like	109070364
LOC109052582	79.5017	93.7272	137.946	1124.52	1169.15	910.454	2.93e-29	3.36673	1.06e-30	132.682	10.3154	28.5328	XP_042590207.1	XM_042734273.1	zinc finger CCCH domain-containing protein 7B-like isoform X3	109052582
LOC109108708	55.8483	45.3759	45.4682	650.212	501.544	363.622	5.03e-25	3.36596	2.5e-26	112.709	10.3099	24.2987	XP_018977358.1	XM_019121813.2	protein FAM107B-like isoform X1	109108708
LOC109052252	457.299	313.912	395.342	4854.61	3666.84	3506.16	3.22e-36	3.36541	6.59e-38	165.653	10.306	35.4925	XP_042570482.1	XM_042714548.1	guanine nucleotide exchange factor VAV3 isoform X3	109052252
ccdc88b	89.3572	107.861	79.3766	1113.53	938.444	798.571	6.07e-37	3.36485	1.17e-38	169.09	10.302	36.2168	XP_042625979.1	XM_042770045.1	coiled-coil domain containing 88A isoform X1	109101552
LOC109072908	5.25631	5.95093	3.85324	65.9636	34.5508	55.9419	2.08e-09	3.36459	4.23e-10	39.0022	10.3002	8.68106	XP_042621565.1	XM_042765631.1	tumor necrosis factor ligand superfamily member 14-like isoform X2	109072908
LOC122141194	431.017	338.459	312.112	4865.6	3007.03	3254.42	8.03e-30	3.36203	2.81e-31	135.321	10.2819	29.0952	XP_042603455.1	XM_042747521.1	fructose-bisphosphate aldolase C	122141194
LOC109047784	61.7616	2.97547	20.8075	246.578	150.463	483.897	0.0087959	3.36199	0.00493702	7.90236	10.2816	2.05572	XP_018920996.1	XM_019065451.2	sphingosine 1-phosphate receptor 1	109047784
LOC109068186	17.74	16.3651	16.1836	190.038	137.089	191.601	1.58e-22	3.3613	9.68e-24	100.899	10.2767	21.8007	XP_042585729.1	XM_042729795.1	uncharacterized protein LOC109068186 isoform X1	109068186
LOC109066880	101.841	110.092	96.3309	1367.96	770.148	1032.13	5.54e-29	3.36112	2.05e-30	131.376	10.2754	28.2563	XP_042571933.1	XM_042715999.1	interleukin-1 receptor type 1-like	109066880
LOC109109312	133.379	63.9726	148.735	1017.72	1169.15	1366.38	5.49e-20	3.35974	4.15e-21	88.9005	10.2656	19.2601	XP_042610219.1	XM_042754285.1	pleckstrin-like isoform X1	109109312
ankrd24	3.94223	3.71933	3.08259	39.264	31.2072	40.5579	1.49e-08	3.35969	3.35e-09	34.9697	10.2652	7.82542	XP_042605488.1	XM_042749554.1	ankyrin repeat domain-containing protein 24	109095637
yrk	521.032	268.536	462.388	4516.93	3495.2	4827.79	1.13e-24	3.35792	5.8e-26	111.038	10.2526	23.947	XP_042601880.1	XM_042745946.1	tyrosine-protein kinase Fgr isoform X3	109052438
LOC122134883	35.4801	9.67027	17.7249	194.75	189.472	264.325	3.33e-12	3.35659	5.04e-13	52.1894	10.2432	11.4769	XP_042567844.1	XM_042711910.1	regulator of G-protein signaling 21-like	122134883
LOC109066008	44.6786	43.8881	59.3398	713.035	590.707	209.782	3.4e-12	3.35594	5.14e-13	52.1514	10.2386	11.469	XP_042570513.1	XM_042714579.1	cAMP-responsive element modulator-like isoform X1	109066008
ankmy1	0.657039	0.743867	4.62388	29.8407	22.2908	8.39128	0.000969736	3.35534	0.000448953	12.3166	10.2343	3.01335	XP_042568379.1	XM_042712445.1	ankyrin repeat and MYND domain-containing protein 1	122135007
LOC109085646	1.97112	0.743867	0	6.28225	11.1454	11.1884	0.00572778	3.35444	0.00309453	8.75088	10.2279	2.24201	XP_042575858.1	XM_042719924.1	LOW QUALITY PROTEIN: rab11 family-interacting protein 4A-like	109085646
agfg1a	99.2128	70.6674	107.12	1119.81	1048.78	664.31	5.14e-25	3.35414	2.56e-26	112.663	10.2258	24.2894	XP_042595797.1	XM_042739863.1	arf-GAP domain and FG repeat-containing protein 1a isoform X5	109112225
LOC109063665	11.8267	8.9264	5.39453	61.2519	72.4452	135.659	3.65e-10	3.35402	6.81e-11	42.5714	10.225	9.43752	XP_018936243.2	XM_019080698.2	annexin A13-like	109063665
LOC109068795	6.57039	20.8283	7.70647	155.486	134.859	67.1303	6.89e-09	3.35325	1.49e-09	36.5432	10.2195	8.16153	XP_042570317.1	XM_042714383.1	probable G-protein coupled receptor 141	109068795
LOC109097546	98.5558	72.899	67.0463	851.244	608.54	983.179	4.8e-27	3.3532	2.03e-28	122.25	10.2191	26.3189	XP_042619107.1	XM_042763173.1	secernin-3	109097546
LOC109097894	3.94223	2.2316	2.31194	53.3991	16.7181	18.1811	4.18e-05	3.35308	1.52e-05	18.7129	10.2182	4.37933	XP_018967056.1	XM_019111511.2	claudin-4-like	109097894
LOC109074387	5.91335	2.97547	0.770647	58.1108	23.4054	19.5797	6.17e-05	3.35261	2.31e-05	17.9129	10.2149	4.21	XP_042617455.1	XM_042761521.1	spindlin-Z-like isoform X1	109074387
LOC109096351	7.22742	8.18254	3.08259	39.264	51.2689	99.2969	4.84e-08	3.35236	1.16e-08	32.5554	10.2132	7.31522	XP_042619469.1	XM_042763535.1	AF4/FMR2 family member 3-like	109096351
[truncated: 22,775 more rows]
