# Supplementary material for: Transcriptomic Responses to Koi Herpesvirus in Isolated Blood Leukocytes from Infected Common Carp
Source: Viruses. 2024 Feb 28;16(3):380. doi: 10.3390/v16030380 (PMC10974277; doi:10.3390/v16030380)
Supplement: Supplementary file 1 [file viruses-16-00380-s001.zip › Supplement Dataset S2.xlsx]

## Sheet: Supplement Dataset S2
Dataset S2. List of GO terms enriched on Koi herpesvirus infected common carp blood leukocytes.
ID	Description	setSize	enrichmentScore	NES	pvalue	p.adjust	qvalue	rank	leading_edge	core_enrichment
GO:0030593	neutrophil chemotaxis	26	0.815206	2.51058	1.1e-10	2.84e-08	2.41e-08	1398	tags=54%, list=6%, signal=51%	ccl19a.1/cxcl8a/saa/LOC109050034/il1b/LOC109045365/LOC109053336/LOC109078237/ccl19a.2/tnfrsf1a/LOC122138531/cxcr2/LOC109047153/LOC109076179
GO:0048246	macrophage chemotaxis	11	0.814647	2.01038	8.22e-05	0.00363308	0.00308139	3737	tags=82%, list=15%, signal=70%	il1b/mmp13a/rac2/LOC109060483/LOC109107281/LOC109092367/yrk/LOC109099633/LOC109103991
GO:0045028	G protein-coupled purinergic nucleotide receptor activity	10	0.811171	1.94845	0.000323348	0.00887737	0.00752931	2804	tags=70%, list=11%, signal=62%	LOC109050793/LOC109081334/p2ry8/LOC109053554/LOC109051759/LOC109081333/LOC109053883
GO:0031941	filamentous actin	13	0.784905	2.03741	9.88e-05	0.00380772	0.0032295	4055	tags=85%, list=16%, signal=71%	smtnl1/LOC109085979/LOC109046073/pdlim5b/LOC109101630/LOC109050003/LOC109078947/LOC109064247/LOC109086671/pdlim7/LOC109046118
GO:0035589	G protein-coupled purinergic nucleotide receptor signaling pathway	12	0.783499	1.97939	0.000209092	0.00664691	0.00563756	2804	tags=67%, list=11%, signal=59%	LOC109050793/LOC109081334/p2ry8/LOC109053554/LOC109051759/LOC109081274/LOC109081333/LOC109053883
GO:0002755	MyD88-dependent toll-like receptor signaling pathway	13	0.7597	1.97199	0.000274671	0.00801228	0.00679559	3352	tags=77%, list=14%, signal=67%	LOC109113505/tlr5a/tlr9/LOC109060541/LOC109074587/LOC109045435/LOC109064185/LOC109048701/LOC109102598/LOC109049860
GO:0015057	thrombin-activated receptor activity	11	0.739141	1.82405	0.00210071	0.0342926	0.0290852	4642	tags=82%, list=19%, signal=67%	LOC109082227/LOC109046258/p2ry8/f2rl2/f2r/LOC109045978/LOC109096538/LOC109082228/LOC109072361
GO:0070493	thrombin-activated receptor signaling pathway	11	0.739141	1.82405	0.00210071	0.0342926	0.0290852	4642	tags=82%, list=19%, signal=67%	LOC109082227/LOC109046258/p2ry8/f2rl2/f2r/LOC109045978/LOC109096538/LOC109082228/LOC109072361
GO:0008239	dipeptidyl-peptidase activity	11	0.737948	1.82111	0.00223303	0.0351848	0.0298419	2932	tags=45%, list=12%, signal=40%	LOC109079482/LOC109072630/dpp3/prss16/ctsc
GO:0046914	transition metal ion binding	11	0.737428	1.81982	0.00223303	0.0351848	0.0298419	5868	tags=91%, list=24%, signal=69%	LOC109105907/LOC109056376/aplp2/LOC109105905/LOC109105906/LOC109056413/LOC109070748/LOC109084557/LOC109085702/LOC109073027
GO:0042555	MCM complex	19	0.720251	2.06429	8.55e-05	0.00368937	0.00312913	3382	tags=53%, list=14%, signal=45%	LOC109053371/LOC109095032/mcm5/mcm6/LOC109059887/LOC109062193/LOC109054529/mcm3/LOC109095030/LOC109050926
GO:0051896	regulation of protein kinase B signaling	12	0.713925	1.80363	0.00219208	0.0351509	0.0298131	5162	tags=67%, list=21%, signal=53%	cep55l/LOC109113451/LOC109056470/LOC109101447/tpte/LOC109073626/LOC109101443/acsl4a
GO:0005940	septin ring	13	0.709063	1.84055	0.00200219	0.0335923	0.0284912	6730	tags=85%, list=27%, signal=62%	sept9b/sept15/LOC109102937/sept10/LOC109045379/LOC109102251/LOC109058785/LOC109058781/zgc:162239/sept5a/LOC109070978
GO:0003181	atrioventricular valve morphogenesis	12	0.703259	1.77668	0.00334579	0.0445656	0.0377982	4224	tags=42%, list=17%, signal=35%	LOC109093913/LOC122146174/LOC109113719/LOC109051492/LOC109051502
GO:0048306	calcium-dependent protein binding	15	0.701027	1.89268	0.000928107	0.0186859	0.0158484	4707	tags=67%, list=19%, signal=54%	LOC109105907/LOC109105905/LOC109105906/LOC109052564/calm2a/LOC109050003/LOC109052563/calm3b/LOC109100201/LOC109059933
GO:0000727	double-strand break repair via break-induced replication	15	0.696349	1.88005	0.00110565	0.0213132	0.0180768	3382	tags=67%, list=14%, signal=58%	LOC109053371/LOC109095032/mcm5/mcm6/LOC109059887/LOC109062193/LOC109054529/mcm3/LOC109095030/LOC109050926
GO:0070507	regulation of microtubule cytoskeleton organization	13	0.696199	1.80715	0.00314163	0.0424824	0.0360313	6194	tags=85%, list=25%, signal=63%	LOC109063757/gsk3ba/LOC109063750/LOC109046503/LOC109084381/LOC109096584/rassf1/LOC109056476/LOC109054871/LOC109110577/LOC109070271
GO:0005885	Arp2/3 protein complex	29	0.689863	2.18922	4.57e-06	0.000321386	0.000272583	4895	tags=69%, list=20%, signal=55%	LOC109053042/arpc5b/pla2g4ab/actr2a/LOC109105997/LOC109050674/LOC109045176/LOC109065986/actr3/LOC109082282/LOC122138528/arpc1b/LOC109091481/LOC109077334/arpc4/LOC109112762/LOC109074348/LOC122145337/LOC109061436/LOC109076148
GO:0031105	septin complex	17	0.68108	1.89497	0.00104848	0.0206504	0.0175146	7527	tags=88%, list=30%, signal=61%	sept9b/sept15/sept7a/LOC109102937/sept10/LOC109045379/LOC109102251/LOC109058785/LOC109058781/zgc:162239/sept5a/LOC109111541/LOC109070978/LOC109108784/LOC109070981
GO:0009617	response to bacterium	19	0.680027	1.94901	0.000608974	0.013623	0.0115543	5614	tags=68%, list=23%, signal=53%	tlr22/LOC109052003/LOC109095464/rhogb/LOC109095106/cebpb/LOC109064154/LOC109103991/LOC109105685/LOC109110302/LOC109087821/pcna/si:ch1073-280e3.1
GO:0006952	defense response	15	0.673676	1.81884	0.00261152	0.0378565	0.0321079	911	tags=27%, list=4%, signal=26%	LOC109101395/LOC109061574/LOC109052003/LOC109052034
GO:0001784	phosphotyrosine residue binding	23	0.667878	1.9902	0.000146587	0.00501162	0.00425059	5971	tags=74%, list=24%, signal=56%	LOC109051191/LOC109063300/LOC109097656/sh2d3ca/LOC109103193/LOC109052552/LOC109103546/grap2a/LOC122147991/LOC109092100/LOC109085509/LOC109105962/LOC109105961/LOC109045050/LOC109069904/LOC109049422/shdb
GO:0008330	protein tyrosine/threonine phosphatase activity	16	0.667227	1.81488	0.00189541	0.032098	0.0272238	7250	tags=75%, list=29%, signal=53%	LOC109072257/LOC109081435/LOC122147390/LOC109075374/LOC109057235/LOC109047400/dusp7/LOC109047402/LOC109070595/dusp1/dusp2/LOC109113517
GO:0007188	adenylate cyclase-modulating G protein-coupled receptor signaling pathway	18	0.666576	1.88357	0.00112408	0.0214404	0.0181846	5727	tags=72%, list=23%, signal=56%	LOC122146408/gnaz/LOC109060772/LOC109103174/LOC109103784/LOC109061682/gnao1a/LOC109061676/gna11b/LOC109063580/LOC109112604/LOC109064502/LOC109092502
GO:0008009	chemokine activity	25	0.663508	2.02314	0.000174529	0.00564725	0.0047897	247	tags=32%, list=1%, signal=32%	ccl19a.1/cxcl8a/LOC109101395/LOC109050034/LOC109045365/LOC109053336/LOC109078237/ccl19a.2
GO:0035023	regulation of Rho protein signal transduction	18	0.663106	1.87376	0.00126758	0.0227411	0.0192878	5032	tags=67%, list=20%, signal=53%	arhgef25b/LOC109104380/LOC109106071/LOC109083038/LOC109106070/LOC122147936/LOC109082310/rhoab/LOC109060748/dlc1/LOC109069801/LOC109061692
GO:0034314	Arp2/3 complex-mediated actin nucleation	33	0.661503	2.14702	4.61e-06	0.000321386	0.000272583	4895	tags=61%, list=20%, signal=49%	LOC109053042/arpc5b/pla2g4ab/actr2a/LOC109105997/LOC109050674/LOC109045176/LOC109065986/actr3/LOC109082282/LOC122138528/arpc1b/LOC109091481/LOC109077334/arpc4/LOC109112762/LOC109074348/LOC122145337/LOC109061436/LOC109076148
GO:0017116	single-stranded DNA helicase activity	16	0.65779	1.78921	0.00255467	0.0378565	0.0321079	3382	tags=56%, list=14%, signal=49%	LOC109074559/LOC109053371/LOC109095032/mcm5/LOC109059887/LOC109062193/mcm3/LOC109095030/LOC109050926
GO:0070098	chemokine-mediated signaling pathway	39	0.657249	2.22989	1.07e-06	0.000120849	0.000102497	1398	tags=31%, list=6%, signal=29%	ccl19a.1/LOC109050034/LOC122146161/LOC109085017/LOC109053336/ccl19a.2/LOC122138530/LOC122138531/cxcr2/LOC109066186/LOC109054513/LOC109076179
GO:0051014	actin filament severing	18	0.65528	1.85165	0.00171449	0.0295872	0.0250943	5230	tags=72%, list=21%, signal=57%	LOC109087963/scinlb/LOC109079380/LOC109054782/LOC109067076/LOC109102149/LOC109100129/cfl1/scin/LOC109083865/svild/LOC109052808/capga
GO:0042742	defense response to bacterium	36	0.652612	2.15423	3.84e-06	0.000289545	0.000245577	3944	tags=50%, list=16%, signal=42%	il1b/LOC109057723/dram1/LOC109113505/tlr5a/LOC109089282/tnfrsf1a/LOC109052695/LOC122138531/cxcr2/rac2/mpeg1.2/LOC109107281/LOC109083915/LOC109105179/LOC109075233/sept15/LOC109096956
GO:0031683	G-protein beta/gamma-subunit complex binding	31	0.65131	2.09185	1.95e-05	0.00117912	0.00100006	5727	tags=61%, list=23%, signal=47%	prune2/LOC122146408/gnaz/LOC109060772/LOC109103784/LOC109061682/gnao1a/LOC109069213/gnai2a/LOC109061676/gnat1/LOC109105347/gna11b/LOC109063580/LOC109109108/LOC109049849/LOC109064502/LOC109049931/LOC109092502
GO:0008305	integrin complex	40	0.648362	2.21106	8.98e-07	0.000108507	9.2e-05	7202	tags=78%, list=29%, signal=55%	LOC109054657/LOC109045415/LOC122147774/LOC122134541/LOC109081260/itgb2/LOC109082665/LOC109067614/LOC109080644/LOC109074846/LOC109070515/LOC109107520/LOC109068249/LOC109099166/LOC109111166/LOC109057151/LOC109058165/LOC122142378/LOC109099440/itga2.2/LOC109075519/itgb3b/LOC109076847/LOC109087208/LOC109053412/LOC109094053/LOC109094522/LOC109048350/LOC109063057/itga1/LOC109058167
GO:0009615	response to virus	19	0.641827	1.83952	0.00267938	0.0382286	0.0324234	2625	tags=37%, list=11%, signal=33%	il1b/tnfrsf1a/LOC109053760/LOC109112803/si:ch211-244b2.3/LOC109093395/si:ch211-244b2.4
GO:0061371	determination of heart left/right asymmetry	26	0.637769	1.96413	0.000130581	0.00473225	0.00401364	5833	tags=54%, list=24%, signal=41%	LOC109058152/LOC122134065/LOC109102149/cfl1/LOC109052801/LOC109046551/apln/LOC109092265/LOC109045508/LOC109046988/LOC109061100/LOC109045506/LOC109102251/LOC109092264
GO:0031234	extrinsic component of cytoplasmic side of plasma membrane	31	0.632676	2.032	7.14e-05	0.00323416	0.00274305	6261	tags=65%, list=25%, signal=48%	LOC122144570/LOC109054309/hck/LOC109049237/LOC109111617/LOC109060483/yrk/ptk2ba/src/LOC109067021/LOC109066820/sla1a/LOC109098630/syk/LOC109050311/LOC109091836/LOC109053980/LOC109067019/LOC109098778/LOC109105108
GO:0033627	cell adhesion mediated by integrin	26	0.63254	1.94802	0.000171915	0.00564725	0.0047897	7202	tags=73%, list=29%, signal=52%	LOC109054657/LOC122134541/itgb2/LOC122145357/LOC109052602/LOC109068249/LOC109099166/LOC109111166/LOC109057151/LOC122142378/LOC109099440/itga2.2/itgb3b/LOC109076847/LOC109087208/LOC109094522/LOC109048350/LOC109063057/LOC109058167
GO:0005834	heterotrimeric G-protein complex	35	0.631291	2.08901	2.52e-05	0.00142611	0.00120955	6649	tags=71%, list=27%, signal=52%	gng12a/gng10/LOC122146408/gnaz/LOC109060772/LOC109105717/LOC109103784/gnao1a/LOC109069213/gnai2a/gnat1/gna11b/gng2/LOC109109108/gng5/LOC109049849/LOC109062507/LOC109103800/gnb1a/LOC109112147/LOC109049931/LOC109062502/LOC109096530/LOC109100123/gng12b
GO:0097192	extrinsic apoptotic signaling pathway in absence of ligand	22	0.626619	1.84691	0.00114408	0.0215946	0.0183154	7453	tags=82%, list=30%, signal=57%	bcl2l1/gsk3ba/LOC109105991/LOC109047252/LOC109050099/boka/zgc:153993/LOC109054919/LOC109096584/LOC109102357/LOC109070211/LOC109110577/LOC109105630/LOC109085764/LOC109049771/LOC109077429/bcl2b/LOC109048962
GO:0001946	lymphangiogenesis	26	0.625492	1.92632	0.000228465	0.00713757	0.00605371	5355	tags=62%, list=22%, signal=48%	LOC109054513/LOC109073179/LOC109098853/lpar1/LOC109085915/LOC109090031/LOC109094995/LOC109111580/LOC109097482/LOC122134577/LOC122134559/syk/LOC109059922/prox3/LOC109065388/LOC109087208
GO:0002224	toll-like receptor signaling pathway	20	0.610412	1.76838	0.00305002	0.0420197	0.0356389	1941	tags=40%, list=8%, signal=37%	LOC109056391/LOC122146173/tlr22/tlr7/LOC109098873/LOC109045012/LOC109045015/LOC109066604
GO:0006096	glycolytic process	60	0.606834	2.26	1.6e-07	2.64e-05	2.24e-05	3706	tags=57%, list=15%, signal=48%	LOC109105028/LOC109106396/LOC109050063/LOC109074386/hk2/LOC109050350/LOC109099225/LOC109086677/LOC109087738/LOC109047590/LOC122133997/LOC109101937/LOC109088346/gapdhs/LOC109086678/LOC109108793/LOC122141194/ugcg/pkma/pfn1/LOC109104501/LOC122146120/LOC109048699/LOC109082157/LOC109075845/LOC109053974/LOC109049222/LOC109097019/LOC122140993/LOC109058875/LOC109070362/LOC109069763/LOC122135989/LOC109074…
GO:0001725	stress fiber	29	0.60668	1.92525	0.000330896	0.00888486	0.00753567	4124	tags=72%, list=17%, signal=60%	LOC109046882/LOC109085979/LOC109046073/LOC109090808/LOC109076571/LOC109105738/LOC109089180/LOC109106077/pdlim5b/LOC109101630/LOC122145317/LOC109061070/LOC109078947/LOC109064247/LOC109100417/LOC122137619/LOC109066842/pdlim7/LOC109046118/LOC109053403/LOC109053407
GO:0008146	sulfotransferase activity	26	0.605507	1.86477	0.000580622	0.0133176	0.0112953	4620	tags=54%, list=19%, signal=44%	LOC109055548/sult6b1/gapdhs/LOC109083740/LOC109087782/LOC109110116/LOC109099841/LOC122139308/LOC109067014/LOC109099997/LOC109048167/LOC109048446/LOC109058250/LOC109110867
GO:0007169	transmembrane receptor protein tyrosine kinase signaling pathway	52	0.60439	2.18092	1.92e-06	0.000193612	0.000164212	6412	tags=62%, list=26%, signal=46%	LOC109089516/LOC109046603/LOC109054309/hck/LOC109049237/dok1b/LOC109111617/LOC109104293/LOC109060483/LOC109083150/yrk/LOC109085854/ryk/kif4/LOC109093323/LOC109067021/LOC109066820/LOC109070083/lcp2a/sla1a/LOC109068363/LOC109102100/ddr2b/syk/LOC109062982/LOC109050311/dok1a/LOC109046024/LOC109067019/LOC109067967/LOC109073411/flt3
GO:0008630	intrinsic apoptotic signaling pathway in response to DNA damage	24	0.598841	1.81601	0.00293779	0.0412657	0.0349994	7534	tags=75%, list=30%, signal=52%	LOC109108197/bcl2l1/LOC109105991/LOC109047252/LOC109050099/crip1/boka/zgc:153993/LOC109054919/LOC109102357/LOC109070211/LOC109105630/LOC109085764/LOC109049771/LOC109077429/bcl2b/LOC109048962/hic1
GO:0009966	regulation of signal transduction	42	0.597943	2.06179	2.4e-05	0.00140164	0.0011888	6215	tags=60%, list=25%, signal=45%	LOC109082464/LOC109077194/LOC109045671/si:ch211-26b3.4/LOC109111617/LOC122142992/afap1/LOC109055376/LOC109078384/LOC109087591/LOC122134590/grk6/LOC109070529/sla1a/LOC109046107/LOC109080437/si:ch73-264p11.1/LOC122148011/LOC109045388/lrrk1/LOC109093673/LOC109066106/LOC109099664/LOC109113278/grk3
GO:0051607	defense response to virus	54	0.597374	2.17329	1.34e-06	0.000142628	0.000120969	2992	tags=43%, list=12%, signal=38%	LOC109074532/LOC109067147/LOC109100975/LOC109099197/LOC109072590/LOC109057485/LOC109100969/LOC122139485/LOC109081892/tlr9/LOC109086102/pkz/LOC109057959/LOC109104080/LOC109047136/LOC109099490/ifit10/LOC109078828/LOC109072296/LOC109073483/LOC109111977/LOC109078829/LOC109075013
GO:0004896	cytokine receptor activity	38	0.596193	1.99259	9.16e-05	0.00376473	0.00319305	5923	tags=63%, list=24%, signal=48%	LOC109060698/LOC109104913/LOC109104343/LOC109056524/LOC109105904/LOC109051533/ebi3/LOC109097267/crfb15/LOC109103152/LOC109051538/LOC109059607/LOC109050535/lifrb/LOC109108618/LOC109045629/LOC109079318/mpl/LOC109096540/LOC109076821/crfb4/LOC109088187/LOC109097914/LOC109053630
GO:0001878	response to yeast	29	0.593352	1.88295	0.000635001	0.014032	0.0119012	3666	tags=45%, list=15%, signal=38%	LOC109063509/LOC109095032/hip1/LOC109050025/LOC109108032/LOC109095030/LOC109076076/src/LOC109095106/LOC109074527/cebpb/LOC109080967/LOC109065401
GO:0006954	inflammatory response	94	0.587196	2.33931	2.06e-10	4.67e-08	3.96e-08	4068	tags=51%, list=16%, signal=43%	ccl19a.1/LOC109056391/LOC109050034/il1b/LOC109045365/si:ch1073-406l10.2/LOC109053336/LOC122146173/tlr22/LOC109113505/ccl19a.2/tlr5a/LOC109066502/LOC109100032/ptgs1/LOC109092277/LOC109111890/LOC109052003/adam8a/LOC109111923/LOC109061318/LOC109100820/LOC109101298/tlr7/LOC109086102/LOC109045012/LOC109076179/LOC109066571/LOC109045015/LOC109082717/LOC109060541/LOC109111924/LOC109074587/LOC109066604/LO…
GO:0030215	semaphorin receptor binding	28	0.583115	1.83645	0.00108786	0.0211957	0.0179771	4981	tags=50%, list=20%, signal=40%	LOC109108854/LOC109077556/LOC109095382/LOC109076507/si:dkey-7j14.6/LOC109069877/LOC109088974/LOC109060001/LOC109068128/LOC109077555/sema6bb/LOC122145793/LOC109089152/sema3bl
GO:0015986	proton motive force-driven ATP synthesis	27	0.577436	1.79563	0.00258217	0.0378565	0.0321079	9053	tags=78%, list=37%, signal=49%	LOC109049788/LOC109089350/LOC109081799/LOC109058575/LOC109048145/atp5f1c/LOC109072128/LOC109089329/LOC109110416/atp5l/LOC109073969/LOC109073976/LOC109091626/LOC109050344/atp5pf/LOC109070342/LOC122144352/atp5pb/LOC109089969/LOC109085541/LOC109091628
GO:0005884	actin filament	44	0.576198	2.01386	6.55e-05	0.00304257	0.00258055	5415	tags=64%, list=22%, signal=50%	aif1l/LOC122135520/LOC109076510/LOC109046106/LOC109072573/LOC109056588/LOC109086923/actb1/LOC109051881/LOC109076150/tpm3/LOC109090808/LOC109096206/LOC109073978/LOC109092410/LOC109051523/LOC109056718/LOC109111053/LOC109046618/LOC109073970/LOC109052902/twf1a/LOC122142370/tpm4a/LOC109082147/LOC109091836/LOC109069964/LOC109053980
GO:0030833	regulation of actin filament polymerization	44	0.571733	1.99826	9.35e-05	0.00376473	0.00319305	4895	tags=55%, list=20%, signal=44%	LOC109053042/arpc5b/pla2g4ab/LOC109094102/LOC109050674/LOC109045176/LOC109091037/pfn1/LOC109082282/LOC109102275/LOC122138528/LOC109062208/arpc1b/LOC109091481/LOC109086941/LOC109077334/LOC109048956/arpc4/LOC109112762/LOC109091229/LOC122145337/cyfip1/LOC109085822/LOC109076148
GO:0030687	preribosome, large subunit precursor	28	0.561524	1.76845	0.00260867	0.0378565	0.0321079	9140	tags=68%, list=37%, signal=43%	wdr12/eif6/nop58/LOC109058830/rrs1/LOC109086988/pes/ftsj3/LOC109080420/LOC109074200/LOC109109470/LOC109098561/LOC109066510/bop1/znf622/ebna1bp2/LOC109112404/LOC109090387/LOC109074876
GO:0008076	voltage-gated potassium channel complex	31	0.558133	1.79259	0.00255585	0.0378565	0.0321079	5799	tags=55%, list=23%, signal=42%	LOC109064273/LOC109112291/LOC109090550/LOC109094458/LOC109101141/LOC109091725/LOC109052564/calm2a/LOC109059036/LOC109052563/calm3b/kcna4/LOC109059057/LOC109100201/LOC109059933/LOC109044968/LOC122137966
GO:0005902	microvillus	26	0.555045	1.70936	0.00301999	0.0420197	0.0356389	6283	tags=65%, list=25%, signal=49%	ezra/LOC109074181/LOC109052489/myo1f/LOC109064464/slc9a3r1a/LOC122142355/LOC109098870/LOC109064700/myo1g/cd44b/LOC109051902/LOC109104839/LOC109056717/LOC122146396/LOC109092409/LOC109088484
GO:0032587	ruffle membrane	33	0.554588	1.80001	0.00118223	0.0220212	0.0186772	5415	tags=61%, list=22%, signal=47%	aif1l/LOC109072573/LOC109056546/LOC109076150/LOC109096206/LOC109106064/LOC109093794/LOC109066154/coro1ca/arf6b/LOC109058165/LOC109078290/LOC109060779/psd3l/pacsin2/LOC109075519/LOC109069333/LOC109091836/LOC109069964/LOC109053980
GO:0007596	blood coagulation	31	0.553016	1.77615	0.00316832	0.0425259	0.0360682	5966	tags=68%, list=24%, signal=51%	LOC109060698/LOC109081334/LOC109082227/LOC109046258/p2ry8/LOC109053554/LOC109062260/f2rl2/LOC109045978/LOC109096538/LOC109057151/LOC122142378/prkcaa/serpina10a/LOC109096540/LOC109082228/LOC109072361/LOC109050768/crfb4/LOC109045897/LOC109089728
GO:0005544	calcium-dependent phospholipid binding	39	0.550641	1.86819	0.000436741	0.0105517	0.00894935	3248	tags=41%, list=13%, signal=36%	LOC109082869/LOC109079375/anxa1a/anxa3b/anxa5b/LOC109062666/LOC109071631/LOC109083873/LOC109054211/LOC109110310/LOC109063665/LOC109073658/LOC109053674/LOC109092929/LOC109058596/LOC109082280
GO:0030175	filopodium	33	0.545548	1.77067	0.00182427	0.0311848	0.0264492	6267	tags=61%, list=25%, signal=45%	ezra/acta2/abi3a/slc9a3r1a/LOC109094648/ripor2/LOC109092627/LOC109107039/LOC122133878/LOC109064700/LOC109086801/podxl/LOC109051902/LOC109053237/abi1a/shtn2/LOC109094087/LOC109056717/LOC109059373/LOC109092409
GO:0042074	cell migration involved in gastrulation	49	0.543089	1.9326	0.000234335	0.00719687	0.006104	5782	tags=53%, list=23%, signal=41%	tbx2b/LOC109111713/LOC109054513/LOC109081738/LOC109051933/LOC109047784/s1pr2/LOC109082310/LOC109047733/LOC109064700/LOC109087177/LOC109059277/rhoab/LOC109111062/LOC109109108/LOC109058165/esrra/LOC109049849/LOC109093353/LOC109080466/LOC109075519/LOC109051932/cdc42/LOC109076847/LOC109049931/LOC122135932
GO:0007229	integrin-mediated signaling pathway	91	0.542392	2.13779	1.3e-07	2.35e-05	2e-05	6045	tags=59%, list=24%, signal=45%	LOC109100032/LOC109054657/LOC109045190/fybb/adam8a/LOC109045415/LOC109100820/LOC122147774/LOC122134541/LOC109081260/LOC109091441/itgb2/LOC109082665/LOC109067614/LOC109060483/LOC109080644/LOC109074846/LOC109097220/yrk/LOC109102419/LOC122138425/im:7154036/LOC109070515/LOC109107520/LOC109102502/LOC109105738/LOC109101555/LOC109068249/LOC109072467/LOC109061070/LOC109099166/LOC109111166/LOC109057151/LO…
GO:0004888	transmembrane signaling receptor activity	58	0.539264	1.97912	5.42e-05	0.00272863	0.00231428	2072	tags=40%, list=8%, signal=36%	LOC109056391/LOC122136055/LOC122146173/tlr22/LOC109113505/tlr5a/LOC109074297/LOC122137404/tlr7/LOC109090748/si:ch211-264f5.2/tlr9/LOC109045012/LOC109056564/LOC122143683/cd27/LOC109092311/LOC109045015/LOC109060541/LOC109074587/LOC109066604/LOC109072296/LOC109091159
GO:0071526	semaphorin-plexin signaling pathway	37	0.527505	1.75814	0.00362303	0.0472297	0.0400577	6261	tags=68%, list=25%, signal=51%	LOC109108854/LOC109095382/LOC122137025/LOC109076507/LOC109062083/LOC109072102/LOC109067647/LOC109067648/LOC109049467/LOC109072467/LOC109074977/LOC109073535/nrp1a/LOC109068128/LOC109077555/nrp2b/LOC109089152/sema3bl/LOC109091836/LOC109053980/plxnd1/LOC109069615/LOC109111810/sema4ab/LOC109105108
GO:0005788	endoplasmic reticulum lumen	56	0.526719	1.91949	0.0001346	0.00478225	0.00405605	6438	tags=61%, list=26%, signal=45%	LOC109074881/LOC109102759/LOC109082417/LOC109074500/LOC109084505/LOC109091378/LOC109060718/LOC109090419/LOC109076076/LOC109079961/LOC109112647/LOC122140908/LOC109074527/LOC109091468/txndc5/LOC109080967/LOC109101704/calr/LOC109097936/selenom/LOC109079589/tor3a/LOC109081104/p4hb/LOC109074702/LOC109050698/cct3/LOC109097193/LOC109106905/LOC109097196/LOC109066466/pdia4/LOC109112643/LOC109081070
GO:0042127	regulation of cell population proliferation	49	0.526244	1.87266	0.000515486	0.0119751	0.0101567	7329	tags=61%, list=30%, signal=43%	LOC109046603/LOC109103035/LOC109063458/LOC109104187/LOC122138412/LOC109067615/LOC109104293/LOC109111619/LOC109055145/LOC109050681/junba/ndrg1a/LOC109105103/LOC109088476/LOC109111769/LOC109054598/ppp1r9ba/LOC109084552/LOC109113363/LOC109050677/tgfb1b/cdk6/LOC109090421/LOC109049617/LOC109081475/LOC109053989/jund/stat5a/gnl3/stat4
GO:0055113	epiboly involved in gastrulation with mouth forming second	47	0.525843	1.86383	0.000247087	0.00746204	0.0063289	6586	tags=53%, list=27%, signal=39%	LOC109092900/LOC109058687/LOC109102149/cfl1/pfn1/LOC109048705/LOC122145357/LOC109086941/LOC109052602/LOC109103897/LOC109047733/LOC109064154/LOC109109108/arf6b/LOC109084739/LOC109060779/LOC109049849/LOC109069333/LOC109057934/pou5f3/npc1/LOC109049931/LOC109050591/LOC109100123/LOC109045410
GO:0019221	cytokine-mediated signaling pathway	63	0.517323	1.93784	6.19e-05	0.00303085	0.00257061	6425	tags=59%, list=26%, signal=44%	LOC109060698/LOC109104913/LOC109078443/LOC109096058/LOC109056524/LOC109105904/LOC109051533/LOC109099318/LOC109097267/zmp:0000000936/crfb15/LOC109103152/LOC109051538/LOC109066880/LOC109059607/kif4/LOC109050535/lifrb/LOC109100305/LOC109108618/LOC109045629/LOC109079318/mpl/LOC109096540/LOC109076821/LOC122147805/LOC109067118/crfb4/LOC109088187/irf5/LOC109097914/LOC109053630/LOC109081475/LOC109073411/…
GO:0008104	protein localization	52	0.513213	1.85191	0.000593214	0.0134363	0.011396	7012	tags=62%, list=28%, signal=44%	LOC109105074/sept9b/LOC109111416/ywhaqb/LOC109055786/LOC109065870/ywhabl/LOC122137820/sept15/LOC109107343/LOC109103250/LOC109066527/LOC109102937/lamtor3/sept10/LOC109045379/LOC109103256/LOC122134260/LOC109074304/LOC109071019/lamtor1/LOC109055356/LOC109102251/LOC109058785/LOC109058781/LOC109105970/zgc:162239/sept5a/caska/LOC109097921/LOC109070978/LOC109108496
GO:0032956	regulation of actin cytoskeleton organization	46	0.511963	1.81167	0.000921228	0.0186859	0.0158484	7438	tags=78%, list=30%, signal=55%	siglec15l/rac2/LOC109107281/LOC109067713/rhogb/LOC109090675/LOC109080176/LOC109096645/LOC109082310/pak1/LOC109050003/rhoab/LOC109106920/LOC109109108/rock2a/LOC109045321/LOC122144687/iqgap2/rhoac/LOC109049849/LOC109079069/LOC109054974/LOC109098722/LOC109094087/LOC109093299/LOC109104583/LOC109044970/LOC109049931/sh3bp1/LOC109094940/rhoaa/LOC109100123/LOC109063278/LOC109069765/LOC109059047/LOC109095…
GO:0140662	ATP-dependent protein folding chaperone	57	0.505352	1.85345	0.000470747	0.0110778	0.00939564	7140	tags=61%, list=29%, signal=44%	LOC122137938/LOC109054179/LOC109076910/LOC109108189/LOC109094113/LOC122136564/LOC109076076/hspa4a/LOC122149025/LOC109097335/hsp70.3/LOC109084538/LOC109074527/LOC109053681/LOC109080967/hsp90ab1/LOC109110404/LOC109097342/LOC109088155/LOC109053676/LOC109075495/LOC122146140/LOC122138502/cct3/LOC109097193/LOC109065322/LOC109065378/LOC109097668/LOC109097196/LOC109050803/LOC109070643/cct6a/LOC109063884/…
GO:0006955	immune response	116	0.502039	2.07426	2.93e-07	4.43e-05	3.76e-05	2614	tags=31%, list=11%, signal=28%	cxcl8a/LOC109101395/LOC109100043/il1b/LOC109045365/tnfsf11/LOC109085017/LOC109053336/LOC109078237/LOC109104546/LOC109084523/LOC109076801/LOC109104646/LOC109056407/LOC122138531/LOC109060455/LOC109099637/LOC109074297/cxcr2/LOC109066186/LOC109054513/LOC109101298/LOC109112702/LOC109056909/LOC109106190/cd27/LOC109082717/LOC109072908/LOC109108703/LOC109091159/LOC109108116/tnfsf13/LOC109112700/LOC109095…
GO:0007204	positive regulation of cytosolic calcium ion concentration	41	0.489899	1.68055	0.00306104	0.0420197	0.0356389	4196	tags=44%, list=17%, signal=37%	LOC109085017/LOC109092277/LOC109111890/LOC122138531/LOC109111923/LOC109061318/cxcr2/LOC109066186/LOC109054513/LOC109086102/LOC109111924/LOC109075769/LOC109096562/LOC122140122/LOC109095383/LOC109103315/LOC109103991/LOC109103334
GO:0043087	regulation of GTPase activity	63	0.488439	1.82964	0.000313834	0.00874873	0.0074202	6100	tags=48%, list=25%, signal=36%	LOC109112075/tpx2/LOC122134289/LOC109103845/evi5l/LOC109107929/LOC109050936/LOC109080946/LOC109067713/LOC109103473/LOC109096645/LOC109087896/syngap1a/LOC109095782/plxnb2a.1/als2a/LOC109059013/LOC109083977/LOC109057318/LOC109067720/plxna3/iqgap2/rasa2/LOC109053195/LOC109090709/LOC109052865/LOC109094757/LOC109065508/LOC109097550/LOC109107090
GO:0005102	signaling receptor binding	72	0.488385	1.8518	0.000118236	0.00437231	0.00370836	6764	tags=57%, list=27%, signal=42%	si:ch1073-406l10.2/LOC109104923/LOC109068037/LOC122141247/LOC109054309/LOC109069197/hck/LOC109049237/LOC109058224/LOC109083138/LOC109057474/LOC109056376/LOC109111617/LOC109060483/LOC109058074/yrk/slc9a3r1a/LOC109070160/nrip1a/LOC109067021/LOC109066820/LOC109097552/zgc:194627/sla1a/LOC109081812/calm3b/LOC109059540/zgc:153372/syk/LOC109050311/LOC109055356/ngfb/LOC109056717/LOC109103952/angptl6/LOC1…
GO:0005925	focal adhesion	61	0.487834	1.82602	0.000371287	0.00947566	0.00803675	5186	tags=61%, list=21%, signal=48%	LOC109054657/LOC109095202/LOC122144570/LOC109063757/LOC109111617/itgb2/actb1/LOC109063750/LOC109051881/ptk2ba/pxna/LOC122145357/LOC109050681/LOC109092410/LOC109105738/LOC109052602/src/LOC109056718/LOC109089180/LOC109072467/LOC109106077/LOC122145317/LOC109061070/LOC109099523/sla1a/LOC109070285/LOC109103344/LOC109100417/nrp1a/dlc1/parvb/LOC109099440/tln1/LOC109061692/itgb3b/LOC109050677/LOC109064981
GO:0003950	NAD+ ADP-ribosyltransferase activity	56	0.486207	1.77185	0.000946144	0.0188397	0.0159788	7351	tags=52%, list=30%, signal=37%	LOC109047175/LOC109098158/LOC109073232/LOC109088044/gig2o/LOC109088644/LOC109078898/LOC109105675/LOC109095944/LOC109109644/LOC109088649/LOC109074857/LOC109091312/LOC109088648/LOC109055781/LOC109062520/LOC109112257/LOC109111672/LOC109079889/LOC109105723/LOC109098155/LOC109090523/LOC109080071/LOC122146654/LOC109109213/LOC122145568/LOC109085759/LOC109090645/LOC109060345
GO:0045087	innate immune response	87	0.485417	1.8995	1.56e-05	0.000974124	0.0008262	6054	tags=48%, list=24%, signal=37%	LOC109052431/LOC109067147/tnfrsf1a/LOC109072590/LOC109054309/LOC109088508/hck/LOC109049237/tnfaip8l2a/LOC122139827/LOC109111617/LOC109060483/LOC109078828/yrk/LOC109085854/LOC109051321/src/dapk1/LOC109073483/LOC109078829/LOC109067021/LOC109113603/LOC109066820/sla1a/LOC122134110/LOC109103991/irak4/LOC109081578/syk/pycard/LOC109050311/LOC122142369/LOC109095502/ifih1/nod1/c7a/LOC109068658/LOC10904602…
GO:0030027	lamellipodium	80	0.484731	1.86449	9.07e-05	0.00376473	0.00319305	6570	tags=54%, list=27%, signal=40%	LOC109087963/acta2/LOC109081516/LOC109067076/LOC109100129/arhgap31/abi3a/wasf2/LOC109091037/arpin/snx1b/LOC109094648/LOC109092627/LOC109112303/LOC122133878/LOC109083865/sh3rf1/arhgef6/rab13/coro1ca/LOC109086801/LOC109103344/LOC109047453/LOC109058165/LOC109100417/cyfip1/podxl/parvb/LOC109051902/LOC109053237/abi1a/shtn2/LOC109075848/LOC109075519/LOC109091836/LOC109053980/LOC109056717/LOC109102616/L…
GO:0004715	non-membrane spanning protein tyrosine kinase activity	60	0.472538	1.75985	0.0012153	0.0220212	0.0186772	6637	tags=52%, list=27%, signal=38%	LOC122144570/LOC109054309/hck/LOC109049237/LOC109060483/yrk/tec/ptk2ba/LOC109058365/LOC109064668/LOC109107006/src/LOC109050872/LOC109095281/btk/LOC109067021/LOC109066820/LOC109072445/syk/LOC109050311/LOC109046575/LOC109046456/tyk2/LOC109110399/LOC109067019/matk/LOC109103981/LOC109063560/LOC109087321/LOC109110505/fynb
GO:0007155	cell adhesion	123	0.462591	1.93533	2.55e-06	0.000230635	0.000195612	5028	tags=48%, list=20%, signal=38%	LOC109109046/LOC109047162/LOC109047233/LOC109063444/LOC109079482/LOC109108098/tbx2b/LOC109072630/cldn23l/LOC122147774/LOC109074181/LOC109081260/LOC109091441/LOC109082665/LOC109087778/LOC109067614/LOC109080644/LOC109109045/LOC109074846/LOC109098774/LOC109083150/sele/LOC109097894/LOC109112059/im:7154036/LOC109069928/LOC109070515/LOC109107520/LOC109094648/ripor2/LOC122142355/LOC109107039/si:dkey-261…
GO:0004725	protein tyrosine phosphatase activity	104	0.45822	1.86437	3.93e-05	0.00209423	0.00177621	6518	tags=51%, list=26%, signal=38%	LOC109104855/LOC109079451/LOC109058233/LOC109057516/LOC109109677/LOC109071508/LOC109104846/pald1a/ptpn6/LOC109104852/LOC109072257/dusp23a/LOC109053992/ptp4a3a/LOC122147390/ptprea/LOC109101447/LOC109075374/LOC109057235/LOC109103316/LOC109053526/LOC109081452/LOC109046999/tpte/LOC109112947/LOC109073626/LOC109110378/LOC109105323/LOC109101443/LOC109047770/LOC109095308/LOC109111700/LOC109092589/LOC1090…
GO:0007015	actin filament organization	80	0.451649	1.73724	0.000654311	0.0141144	0.0119711	7019	tags=57%, list=28%, signal=41%	LOC109086313/LOC122147288/LOC109046106/LOC109103573/LOC109052489/LOC109054660/hip1/rac2/myo1f/LOC109107281/LOC109060405/LOC109103489/LOC109060400/rhogb/LOC109090675/LOC109080176/tpm3/LOC109098870/LOC109085915/LOC109111053/LOC109046618/LOC109111580/coro1ca/LOC109050003/LOC109106920/myo1g/LOC109045321/LOC122144687/tpm4a/rhoac/LOC109050671/LOC109079069/LOC109054974/LOC109059781/LOC109069964/LOC10910…
GO:0007186	G protein-coupled receptor signaling pathway	272	0.451463	2.07228	1e-10	2.84e-08	2.41e-08	5184	tags=44%, list=21%, signal=35%	ccl19a.1/LOC122140429/gpbar1/LOC122146161/LOC109085017/LOC109064802/LOC109053336/LOC109082344/LOC109081334/LOC109086996/ccl19a.2/LOC109081685/gpr179/LOC122146391/LOC109094223/LOC122138530/gng12a/si:dkey-211g8.6/gng10/zgc:171579/LOC109063187/LOC109104475/cxcr3.3/LOC109048006/LOC109066172/LOC109095464/LOC109106258/LOC122138531/LOC109055003/prune2/LOC109103992/LOC122134130/LOC109077996/LOC109093380/…
GO:0016324	apical plasma membrane	67	0.436665	1.65252	0.00336947	0.0445656	0.0377982	5003	tags=42%, list=20%, signal=33%	LOC122135085/LOC109079482/LOC109084523/LOC109056407/LOC109069394/LOC109074386/LOC109065781/LOC109093027/LOC109071101/LOC109075806/slc9a3r1a/LOC109053408/ripor2/LOC109107039/LOC109096629/slc12a2/LOC109074382/hps5/podxl/rab18b/LOC109058575/LOC109051276/slc3a2b/LOC109055430/LOC109102605/LOC109098858/LOC109089379/pard3ab
GO:0007219	Notch signaling pathway	72	0.436654	1.65565	0.00243793	0.0374368	0.0317519	7382	tags=46%, list=30%, signal=32%	si:ch73-281k2.5/LOC109083613/LOC109109494/LOC109091784/LOC122137475/LOC109058708/nrarpa/LOC109062726/LOC122134501/LOC109094995/notch2/LOC109083507/LOC109104800/LOC109062562/LOC109055494/LOC109051272/rras/LOC109097030/LOC109051804/LOC109101913/LOC109052226/dtx4a/LOC109062456/LOC109052355/LOC109064571/LOC109103401/LOC109051976/LOC109101924/adam10a/LOC109102349/si:dkey-3h3.3/LOC109113683/LOC109062452
GO:0110165	cellular anatomical entity	96	0.43648	1.74208	0.000347377	0.00912243	0.00773716	5727	tags=44%, list=23%, signal=34%	LOC109080937/LOC109047389/LOC109064388/LOC109081625/LOC109095202/ppdpfa/LOC109111006/LOC109045781/LOC109056825/LOC109073510/samsn1a/LOC109103784/si:dkey-225n22.4/LOC109061682/gnao1a/LOC109053272/LOC109111229/LOC109061676/sash3/LOC122134129/LOC109106067/LOC109088198/LOC109107018/LOC109077632/LOC109067082/LOC109097488/LOC109063580/LOC109047939/LOC109087821/LOC109072834/LOC109098710/LOC109077618/map…
GO:0004930	G protein-coupled receptor activity	185	0.429837	1.89754	7.38e-07	9.55e-05	8.1e-05	3692	tags=37%, list=15%, signal=32%	LOC122140429/gpbar1/LOC109064802/LOC109082344/LOC109086996/LOC109081685/gpr179/LOC122146391/si:dkey-211g8.6/si:dkey-181f22.4/zgc:171579/LOC109063187/LOC109111890/LOC109104475/cxcr3.3/LOC109048006/LOC109066172/LOC109095464/LOC109106258/LOC109055003/LOC109103992/LOC122134130/LOC109077996/LOC109093380/LOC109083653/LOC109111923/LOC109103270/LOC109061318/LOC109064299/LOC109066733/LOC109085018/hcar1-4/…
GO:0043547	positive regulation of GTPase activity	119	0.429376	1.78315	0.000114103	0.00430738	0.00365329	6056	tags=47%, list=24%, signal=36%	ccl19a.1/LOC109053336/LOC109087963/ccl19a.2/LOC109093806/LOC109101840/LOC109076510/LOC109090787/LOC109091320/LOC109061708/si:dkey-91m11.5/arap3/LOC109112767/LOC109047620/LOC109076507/LOC109059894/LOC122147801/LOC109063458/LOC109073615/si:dkey-33c9.6/LOC109065889/myo9ab/rasgef1ba/LOC109080838/LOC109080839/LOC122135664/LOC109070278/LOC109098853/LOC109091228/LOC109083865/LOC122144350/LOC109075340/LO…
GO:0006470	protein dephosphorylation	187	0.416435	1.84373	2.91e-06	0.000250721	0.000212648	5565	tags=36%, list=22%, signal=28%	ppp2r5b/ppm1h/LOC109104855/LOC109072273/LOC109079451/LOC109058233/LOC109087820/LOC109057516/LOC109109677/LOC109071508/LOC109104846/LOC109050112/LOC109104371/LOC109061474/ptpn6/LOC109104852/ptpmt1/LOC109072257/ppm1j/dusp23a/LOC109053992/LOC109081435/ptp4a3a/LOC122147390/ptprea/LOC109101447/LOC109075374/LOC109057235/LOC109103316/LOC109053526/LOC109081452/LOC109046999/tpte/LOC109112947/LOC109073626/…
GO:0051015	actin filament binding	185	0.415019	1.83212	3.57e-06	0.000289545	0.000245577	5590	tags=56%, list=23%, signal=43%	aif1l/LOC109086313/LOC122147288/LOC122135520/LOC109060594/LOC109076510/LOC109046106/scinlb/LOC109079380/LOC109095617/LOC109093772/LOC109074501/LOC109054782/LOC109046882/LOC109062379/LOC109072573/LOC109056588/LOC109067076/LOC109053042/LOC109091811/LOC109052489/hip1/arpc5b/LOC109063554/LOC109102149/myo1f/LOC109100129/actr2a/syne2b/LOC109060405/LOC109050674/cfl1/LOC109103489/LOC109067713/scin/LOC109…
GO:0005096	GTPase activator activity	311	0.393088	1.8285	5.67e-08	1.14e-05	9.69e-06	6100	tags=43%, list=25%, signal=33%	LOC109087963/LOC109093806/LOC109101840/LOC109076510/LOC109048769/LOC109081516/LOC109091320/si:dkey-91m11.5/arap3/LOC109112767/LOC109054170/LOC109104380/LOC109047620/LOC109059894/rgs2/LOC122147801/LOC109112958/evi5l/LOC109063458/LOC109073615/si:dkey-33c9.6/LOC109065889/LOC109102753/myo9ab/LOC122139369/tagapa/LOC109080838/arhgap31/LOC109098756/LOC109107929/LOC109084934/LOC109050936/LOC109080946/LOC…
GO:0001525	angiogenesis	123	0.393071	1.64448	0.000758414	0.0159796	0.0135531	7457	tags=47%, list=30%, signal=33%	cxcl8a/LOC109078237/LOC109062766/LOC109085593/LOC109085713/pald1a/gsk3ba/dla/LOC109098853/LOC122142333/LOC109046893/lpar1/LOC109110484/LOC109049467/LOC109051715/cald1a/LOC109064893/LOC109072467/apln/rab13/LOC109094683/LOC109097482/LOC109057151/LOC109090037/LOC122142378/nrp1a/LOC109087492/nrp2b/ppp1cab/LOC109099437/LOC109111518/LOC109102888/LOC109059922/LOC109096584/LOC109049849/LOC109100654/LOC10…
GO:0030527	structural constituent of chromatin	130	0.3896	1.64108	0.000868913	0.0178917	0.0151748	6990	tags=44%, list=28%, signal=32%	LOC109080863/LOC122145028/LOC109080550/LOC109094567/LOC122145024/LOC109077200/LOC122134145/LOC122135642/LOC122138054/LOC122142511/LOC122142514/LOC109088919/LOC109045117/LOC109059527/LOC122142505/LOC109097964/LOC109069797/LOC122142508/LOC109096707/LOC122145753/LOC109093826/LOC109109675/LOC109110475/LOC122143730/LOC109080855/LOC109103763/LOC122143732/LOC122145709/LOC109048535/LOC122145337/LOC109054…
GO:0003779	actin binding	276	0.376834	1.73176	3.81e-06	0.000289545	0.000245577	5443	tags=45%, list=22%, signal=35%	sptbn5/LOC109113578/inf2/LOC109094262/ezra/LOC122145653/LOC109076510/LOC109091320/LOC109074501/LOC122137404/LOC109057741/LOC109046882/LOC109090748/LOC109107504/LOC109106019/LOC109096821/cap1/LOC109104020/LOC109085979/LOC109086923/LOC109104371/LOC109056361/myo9ab/LOC109059497/lasp1/LOC109098951/LOC109105997/LOC109045176/LOC109108763/LOC109090386/LOC109099441/LOC109108764/LOC122135664/gmfg/wasf2/LO…
GO:0007264	small GTPase mediated signal transduction	129	0.372018	1.56546	0.00212509	0.034381	0.0291601	6675	tags=50%, list=27%, signal=37%	LOC109051191/LOC109074872/LOC109081516/LOC109061708/LOC109110085/LOC109063458/LOC109102753/LOC122139369/arhgap31/LOC109060410/LOC122145586/LOC109097656/LOC109090675/LOC109094744/LOC109080176/LOC109085837/LOC109070278/LOC109048056/sh2d3ca/LOC109098066/LOC109064382/LOC109052375/LOC109059490/LOC109101972/LOC109050003/LOC109065214/LOC109052552/LOC109069606/LOC109106920/LOC122139584/LOC109090197/rasgr…
GO:0005085	guanyl-nucleotide exchange factor activity	339	0.368062	1.73326	5.27e-07	7.35e-05	6.23e-05	6549	tags=42%, list=26%, signal=31%	arhgef25b/LOC109051191/LOC109081625/triob/LOC109074872/LOC109090787/LOC109048769/LOC109056130/LOC109061708/si:dkey-91m11.5/LOC109065380/LOC109054170/LOC109110085/LOC109108580/LOC109063458/LOC109073615/LOC109059021/si:dkey-33c9.6/LOC109094747/LOC109109981/LOC109105074/LOC109056546/LOC109102753/LOC109080107/fgd4a/LOC109051281/LOC122139369/rasgef1ba/LOC109060410/arhgef28a/LOC109089151/LOC122145586/L…
GO:0000786	nucleosome	136	0.363056	1.53995	0.00261088	0.0378565	0.0321079	6990	tags=40%, list=28%, signal=29%	LOC109080863/LOC122145028/LOC109080550/LOC109094567/LOC122145024/LOC109077200/LOC122134145/LOC122135642/LOC122138054/LOC122142511/LOC122142514/LOC109088919/LOC109045117/LOC109059527/LOC122142505/LOC109097964/LOC109069797/LOC122142508/LOC109096707/LOC122145753/LOC109093826/LOC109109675/LOC109110475/LOC122143730/LOC109080855/LOC109103763/LOC122143732/LOC122145709/LOC109048535/LOC122145337/LOC109054…
GO:0046982	protein heterodimerization activity	239	0.356301	1.61215	9.82e-05	0.00380772	0.0032295	7197	tags=40%, list=29%, signal=28%	LOC109089516/LOC109080863/LOC122145028/LOC109080550/LOC109094567/LOC122145024/LOC109058660/LOC109077200/LOC122134145/LOC122135642/LOC122142511/bcl2l1/LOC109088919/LOC109045117/LOC109059527/LOC109097964/LOC109069797/LOC122142508/LOC109096707/LOC122145753/LOC109109675/LOC109105991/LOC109110475/LOC122143730/LOC109047252/LOC109050099/LOC109080855/LOC109107249/LOC109103763/boka/LOC122143732/LOC1090540…
GO:0005856	cytoskeleton	332	0.349727	1.63844	1.01e-05	0.000680068	0.000576798	5446	tags=41%, list=22%, signal=32%	LOC122146173/LOC109100368/smtnl1/LOC109086313/ezra/LOC122147288/LOC109095202/LOC122144570/cfap43/LOC109069901/LOC109056497/LOC109056130/LOC109093772/LOC109104600/LOC109057741/tlr7/LOC109103573/LOC122147410/LOC109051885/LOC109084370/LOC109054660/rac2/fgd4a/LOC109056361/LOC109059497/LOC109046216/lasp1/LOC109049601/LOC109107281/LOC109072892/tacc1/LOC109106071/LOC109098756/LOC109073004/LOC109082573/L…
GO:0016874	ligase activity	240	0.343815	1.55476	0.000645732	0.0140972	0.0119565	4589	tags=25%, list=19%, signal=20%	LOC109064935/LOC109068812/si:ch211-284o19.8/LOC109070143/LOC109089659/si:busm1-163l24.4/LOC109074072/LOC109057004/LOC109079624/LOC109061665/LOC122148056/LOC109052688/LOC109081796/LOC122136335/LOC109092917/LOC122136384/acsbg2/LOC122134402/herc5.1/LOC109103964/LOC109045568/LOC109078471/LOC109075785/peli3/LOC109066571/LOC109103420/trim8a/LOC109054811/LOC109054810/LOC109111637/LOC122139700/LOC1221345…
GO:0005615	extracellular space	346	0.334878	1.57485	6.36e-05	0.00303383	0.00257314	4981	tags=35%, list=20%, signal=29%	ccl19a.1/cxcl8a/LOC109101395/LOC109094224/LOC109108854/LOC109050034/il1b/LOC109045365/LOC109053336/LOC109078237/ccl19a.2/LOC109103035/LOC109063048/serpinh1a/LOC109105907/anxa1a/LOC109070451/LOC109093835/LOC109084523/LOC109051299/metrnla/LOC109100935/LOC109076801/hpse/LOC109056835/LOC109052003/c4/LOC109046543/LOC109056407/LOC109060455/LOC109095382/LOC122138496/LOC109069197/LOC109065792/timp4.1/LOC…
GO:0005576	extracellular region	402	0.317983	1.51555	0.000139522	0.00486181	0.00412353	4010	tags=28%, list=16%, signal=24%	LOC109109046/LOC109047162/LOC109087092/LOC109100043/si:ch1073-406l10.2/LOC109104923/LOC122136444/LOC109080863/LOC109047233/LOC109052431/LOC109104954/LOC109080550/LOC122141247/LOC109073616/LOC109094567/LOC109049481/LOC109112498/LOC109103880/LOC109068459/LOC109060267/LOC109079482/LOC109047650/LOC109104855/LOC109061977/LOC109065787/LOC109075281/LOC109095464/LOC122134145/LOC109095468/LOC109102588/LOC…
GO:0006508	proteolysis	345	0.305758	1.43725	0.00121467	0.0220212	0.0186772	4655	tags=26%, list=19%, signal=21%	LOC109080937/LOC109046425/LOC109096915/LOC109052431/LOC109057723/LOC122141540/LOC122138853/LOC109098728/adam28/LOC109103880/cdaa/LOC109079482/LOC109093960/LOC109051711/LOC109106396/LOC109099167/LOC109046820/LOC109104855/LOC109082227/LOC122138794/mmp13a/LOC109072630/LOC109098231/capn5a/LOC109051923/LOC109057569/LOC109084524/LOC109056426/LOC109099830/LOC109089990/LOC109075509/LOC109109677/LOC122141…
GO:0006325	chromatin organization	228	-0.308159	-1.52145	0.000818183	0.0170408	0.0144531	7822	tags=42%, list=32%, signal=29%	LOC109062041/LOC109062613/LOC109075909/kdm8/LOC109050087/LOC109112389/LOC109104691/LOC109081251/LOC109083893/LOC109057310/LOC109113256/LOC109104189/LOC109081361/LOC109059909/setd1a/rnf8/LOC109103293/LOC109066913/LOC109100087/LOC109065515/LOC109048091/LOC109111939/ing1/kdm5bb/rnf20/LOC109062498/LOC109065010/LOC109089979/LOC109053164/setd2/LOC109063168/LOC109064703/LOC109085861/LOC109078991/brd3b/L…
GO:0005777	peroxisome	62	-0.43579	-1.73416	0.00168885	0.029425	0.0249567	5816	tags=45%, list=23%, signal=35%	mffa/pex2/LOC109049438/hacl1/szt2/pex26/LOC109100810/scp2a/nudt12/LOC109072272/nudt17/LOC109104725/LOC109086744/LOC109107844/acox3/LOC122135355/LOC109086745/trim37/ehhadh/LOC109074798/crata/LOC109098068/LOC109082828/LOC109050890/LOC109066114/LOC109107424/ddo/LOC109087890
GO:0036064	ciliary basal body	48	-0.455082	-1.70196	0.00235232	0.0364308	0.0308986	3492	tags=48%, list=14%, signal=41%	LOC109062417/LOC109076545/LOC109088455/ccsapb/ttbk2b/ift52/LOC109047983/LOC109047286/LOC122133979/LOC109052469/LOC109054893/ninl/LOC109097197/LOC109069900/cep19/LOC109077310/LOC109050580/tapt1b/LOC109080969/LOC122145872/wdr35/bbs4/ttll6
GO:0020037	heme binding	95	-0.468363	-2.04116	2.42e-06	0.000230502	0.0001955	1735	tags=38%, list=7%, signal=35%	LOC109084262/LOC109058506/LOC109113289/LOC109046447/soul4/LOC109112651/LOC109106742/LOC122145692/abcb6a/LOC109112937/LOC109113290/LOC109073494/LOC109050890/LOC109068452/LOC109104660/LOC109099605/LOC109104654/LOC109056206/LOC109056203/LOC109086150/LOC122148973/LOC109047995/suox/LOC109084014/LOC109084013/LOC109071212/LOC109104657/LOC109104650/LOC109104649/LOC109112722/LOC109099781/hbba2/LOC10905621…
GO:0051537	2 iron, 2 sulfur cluster binding	47	-0.46839	-1.75255	0.0021	0.0342926	0.0290852	3563	tags=36%, list=14%, signal=31%	iscub/LOC109079423/fdx2/LOC109087464/LOC122140186/cisd1/LOC122149259/isca1/glrx5/LOC122134126/fech/LOC109045216/LOC122133856/rfesd/LOC122148945/LOC109045219/aifm4
GO:0030218	erythrocyte differentiation	51	-0.491033	-1.88374	0.000389986	0.00981105	0.00832121	3845	tags=29%, list=16%, signal=25%	abcb10/LOC109098362/jak2a/abcc5/LOC109100835/LOC109061160/LOC109045940/LOC109051194/vhl/cdin1/tfr1a/LOC109102145/slc4a1a/hemgn/LOC109105866
GO:0051568	histone H3-K4 methylation	30	-0.525681	-1.80871	0.00231481	0.0361589	0.030668	5153	tags=53%, list=21%, signal=42%	LOC109091702/unga/LOC109064439/setd1a/pagr1/LOC109103205/LOC109103211/cxxc1b/LOC122136788/LOC109111952/LOC109095188/si:ch211-154o6.3/LOC109112394/LOC109068266/LOC109098293/LOC109078826
GO:0005759	mitochondrial matrix	111	-0.529215	-2.37166	1.06e-10	2.84e-08	2.41e-08	5039	tags=36%, list=20%, signal=29%	dbt/LOC109078445/guf1/LOC109110459/sirt4/LOC109060334/fastkd1/pdk2a/foxo3a/iscub/LOC109050714/LOC109111690/iba57/fdx2/LOC109071457/etfbkmt/LOC109107350/rpusd4/LOC109108150/glrx5/LOC109060367/LOC109056776/LOC109107525/aldh4a1/LOC109107007/LOC122145149/pdk4/ak3/pdk1/LOC122133856/pdk2b/LOC109103050/hagh/LOC122148945/LOC109052549/LOC109109926/LOC109075720/alas2/LOC109108344/LOC122137720
GO:0032266	phosphatidylinositol-3-phosphate binding	29	-0.550292	-1.87276	0.00263572	0.0379042	0.0321483	4449	tags=48%, list=18%, signal=40%	LOC109067029/LOC109049833/LOC109101127/LOC109100615/LOC109107457/LOC109050689/wipi2/LOC109049942/LOC109084334/wdr45/LOC109082791/LOC109060892/LOC109100848/LOC109052468
GO:0031463	Cul3-RING ubiquitin ligase complex	46	-0.555173	-2.06863	1.41e-05	0.000913291	0.000774605	9043	tags=72%, list=37%, signal=46%	LOC109113776/LOC109102102/LOC109055661/LOC109061343/arih1l/spopla/LOC109054540/LOC122147627/LOC109048607/arih1/LOC109078398/LOC109059504/LOC109059503/LOC109053717/LOC109063315/kctd2/LOC109086512/tnfaip1/LOC109063508/LOC109099448/LOC109090703/LOC109108894/LOC109095108/klhl7/LOC109090701/LOC109101437/LOC109063507/LOC109078609/LOC109095100/keap1b/LOC109103855/LOC109091284/LOC109048636
GO:0000422	autophagy of mitochondrion	38	-0.555857	-1.9984	0.000255745	0.00759688	0.00644327	6850	tags=58%, list=28%, signal=42%	LOC109045887/LOC109066058/map1lc3a/prkn/LOC109097358/LOC109064363/zgc:92606/LOC109081627/LOC109057821/LOC109083486/LOC109050689/wipi2/LOC109057825/LOC109083134/LOC122134137/LOC122137646/wdr45/LOC109100545/LOC109060892/LOC109049999/LOC109104332/LOC109082204
GO:0006879	intracellular iron ion homeostasis	27	-0.596952	-1.99821	0.000463577	0.0110527	0.00937427	1396	tags=56%, list=6%, signal=52%	LOC109075969/LOC109045959/LOC109069647/LOC109100594/iscub/LOC122135549/LOC122134126/aco1/LOC109064940/tfr1a/LOC109102145/LOC109054930/LOC109080096/LOC109080089/LOC109058847
GO:0031122	cytoplasmic microtubule organization	24	-0.599836	-1.92722	0.00158109	0.0278149	0.0235911	7399	tags=58%, list=30%, signal=41%	LOC109051214/cript/LOC109069502/LOC109091825/LOC109088896/LOC109097054/LOC109055713/LOC122139224/LOC109112971/LOC109112975/wdr73/LOC109110547/ccdc88c/LOC109054299
GO:0016226	iron-sulfur cluster assembly	31	-0.63497	-2.19145	3.18e-05	0.00174689	0.00148162	6422	tags=65%, list=26%, signal=48%	LOC109107361/LOC122145036/LOC109107706/LOC122147196/LOC122148196/iscub/LOC109079423/narfl/iba57/LOC109087464/LOC122140186/nfu1/LOC122142863/iscu/isca1/glrx5/LOC109056776/LOC109091524/LOC109078014/LOC122148945
GO:0004364	glutathione transferase activity	23	-0.636478	-2.03747	0.000333428	0.00888486	0.00753567	3506	tags=65%, list=14%, signal=56%	LOC109087083/LOC109089262/LOC109091362/LOC109046037/LOC109074798/gstt2/LOC122139425/LOC122147162/mgst3b/LOC109087090/LOC109090485/LOC109090487/LOC109075659/LOC109075623/LOC109051860
GO:0032007	negative regulation of TOR signaling	23	-0.643763	-2.06079	0.000282994	0.00801228	0.00679559	3764	tags=65%, list=15%, signal=55%	LOC109105019/LOC109091729/LOC109045358/LOC109106409/LOC109047150/mapkapk5/LOC109045935/LOC109109154/LOC109045359/nprl3/LOC109095304/LOC109045945/LOC109049308/deptor/sh3bp4
GO:0070403	NAD+ binding	22	-0.645525	-2.04083	0.000400672	0.00981105	0.00832121	6865	tags=73%, list=28%, signal=53%	sirt6/LOC122147205/LOC109093639/LOC109110678/LOC109051822/LOC109095697/sirt2/sirt4/sirt7/hadh/LOC109046447/sirt3/LOC109113061/LOC109110616/ehhadh/LOC109094276
GO:0097502	mannosylation	16	-0.65119	-1.90729	0.0015418	0.0273897	0.0232305	4641	tags=56%, list=19%, signal=46%	pigv/LOC109057945/LOC109106542/LOC122145081/adnpb/LOC122136266/LOC109050560/LOC109073597/LOC109067313
GO:0080008	Cul4-RING E3 ubiquitin ligase complex	22	-0.653772	-2.0669	0.000282994	0.00801228	0.00679559	7163	tags=77%, list=29%, signal=55%	LOC109050618/LOC109091766/LOC109050623/LOC109055044/dcaf17/wdtc1/LOC109064817/LOC109110490/LOC109106224/LOC109077384/dcaf12/LOC109045215/LOC109100420/dcaf11/LOC109109984/LOC109061289/LOC109085099
GO:0006749	glutathione metabolic process	18	-0.681463	-2.04258	0.000395973	0.00981105	0.00832121	5693	tags=89%, list=23%, signal=69%	gsto1/LOC109055902/LOC109100924/LOC109070247/LOC109091107/LOC109089262/LOC109046037/LOC109074798/gpx1a/gstt2/LOC122139425/LOC122147162/LOC109090485/oplah/hagh/LOC109090487
GO:0034045	phagophore assembly site membrane	17	-0.690994	-2.04802	0.000365303	0.00945612	0.00802018	5716	tags=76%, list=23%, signal=59%	LOC109101960/LOC109064363/atg2a/LOC109050689/wipi2/LOC109057825/LOC122134137/LOC109085418/LOC122137646/wdr45/LOC109049274/LOC109060892/LOC109049999
GO:0008199	ferric iron binding	18	-0.702057	-2.10431	0.000170569	0.00564725	0.0047897	2676	tags=67%, list=11%, signal=60%	LOC109048948/LOC109047183/LOC122134126/LOC109064941/LOC122136542/fth1b/LOC109064940/LOC109054930/LOC109080096/LOC109080089/LOC109058847/LOC109050109
GO:0016233	telomere capping	12	-0.71066	-1.89205	0.00272448	0.0385685	0.0327117	6075	tags=75%, list=25%, signal=57%	LOC109084019/acd/pot1/LOC109092932/tinf2/LOC109060445/si:dkey-14d8.1/LOC109110170/si:dkey-14k9.3
GO:0006783	heme biosynthetic process	12	-0.728569	-1.93973	0.00121068	0.0220212	0.0186772	4442	tags=67%, list=18%, signal=55%	LOC109069647/iba57/LOC109087464/LOC122149259/isca1/LOC109056776/LOC122134126/fech
GO:0006826	iron ion transport	16	-0.737845	-2.16109	4.26e-05	0.00220506	0.00187021	3148	tags=75%, list=13%, signal=66%	LOC109073108/LOC109048948/LOC109047183/LOC109064941/LOC122136542/fth1b/LOC109064940/LOC109054930/LOC109080096/LOC109080089/LOC109058847/LOC109050109
GO:0036372	opsin transport	10	-0.739223	-1.87117	0.00358986	0.0471365	0.0399786	3803	tags=70%, list=15%, signal=59%	LOC109048365/LOC122134509/LOC109047286/invs/kif3b/LOC122145872/LOC109058032
GO:0070187	shelterin complex	10	-0.744897	-1.88553	0.00313335	0.0424824	0.0360313	3385	tags=70%, list=14%, signal=60%	acd/LOC109092932/tinf2/LOC109060445/si:dkey-14d8.1/LOC109110170/si:dkey-14k9.3
GO:1905515	non-motile cilium assembly	12	-0.748964	-1.99403	0.000705333	0.015036	0.0127528	3995	tags=75%, list=16%, signal=63%	fuz/cep290/tmem216/LOC122135640/tbc1d32/LOC109104593/LOC109056335/LOC122145872/LOC109084631
GO:0034497	protein localization to phagophore assembly site	10	-0.750314	-1.89924	0.00251084	0.0378565	0.0321079	5260	tags=90%, list=21%, signal=71%	LOC109064363/atg13/LOC109050689/wipi2/LOC122134137/LOC122137646/wdr45/LOC109060892/LOC109049999
GO:0005344	oxygen carrier activity	15	-0.962798	-2.75662	1e-10	2.84e-08	2.41e-08	937	tags=100%, list=4%, signal=96%	LOC109104654/LOC109056206/LOC109056203/LOC109084014/LOC109084013/LOC109104657/LOC109104650/LOC109104649/LOC109099781/hbba2/LOC109056210/hbaa2/LOC109056245/LOC109056202
GO:0005833	hemoglobin complex	15	-0.962798	-2.75662	1e-10	2.84e-08	2.41e-08	937	tags=100%, list=4%, signal=96%	LOC109104654/LOC109056206/LOC109056203/LOC109084014/LOC109084013/LOC109104657/LOC109104650/LOC109104649/LOC109099781/hbba2/LOC109056210/hbaa2/LOC109056245/LOC109056202
GO:0015671	oxygen transport	15	-0.962798	-2.75662	1e-10	2.84e-08	2.41e-08	937	tags=100%, list=4%, signal=96%	LOC109104654/LOC109056206/LOC109056203/LOC109084014/LOC109084013/LOC109104657/LOC109104650/LOC109104649/LOC109099781/hbba2/LOC109056210/hbaa2/LOC109056245/LOC109056202
GO:0019825	oxygen binding	15	-0.962798	-2.75662	1e-10	2.84e-08	2.41e-08	937	tags=100%, list=4%, signal=96%	LOC109104654/LOC109056206/LOC109056203/LOC109084014/LOC109084013/LOC109104657/LOC109104650/LOC109104649/LOC109099781/hbba2/LOC109056210/hbaa2/LOC109056245/LOC109056202
