# Supplementary material for: Transcriptomic Responses to Koi Herpesvirus in Isolated Blood Leukocytes from Infected Common Carp
Source: Viruses. 2024 Feb 28;16(3):380. doi: 10.3390/v16030380 (PMC10974277; doi:10.3390/v16030380)
Supplement: Supplementary file 1 [file viruses-16-00380-s001.zip › Supplement Dataset S3.xlsx]

## Sheet: Supplement Dataset S3
Supplement Dataset S3. List of KEGG pathways enriched on Koi herpesvirus infected common carp blood leukocytes.
ID	Description	setSize	enrichmentScore	NES	pvalue	p.adjust	qvalue	rank	leading_edge	core_enrichment
ccar04620	Toll-like receptor signaling pathway - Cyprinus carpio (common carp)	121	0.572883	2.37749	1e-10	3.02e-09	1.89e-09	6666	tags=59%, list=28%, signal=42%	109085034/109050034/109062992/109045365/109070803/109078237/109087794/109081472/109095780/109084523/109065580/109056407/109113714/109103802/109103345/109071016/109112702/109074487/109045012/109076179/109065588/109045015/109068023/109082573/109060541/109074587/109066604/109066569/109106773/109099537/109095150/109101949/109084657/109063673/109103799/109049860/109080931/109098472/109066568/109079208…
ccar04622	RIG-I-like receptor signaling pathway - Cyprinus carpio (common carp)	83	0.551814	2.16803	1.04e-07	2.25e-06	1.41e-06	6584	tags=51%, list=28%, signal=37%	109085034/109050034/109045365/109070803/109078237/109087794/109067147/109065580/109097113/109072590/109081892/109112702/109074487/109076179/109065588/109104080/109068023/109095150/109101949/109084657/109063673/109079208/109097257/109074726/109097258/109052560/109096478/109101953/109052822/109064153/109084935/109068658/109077592/109069003/109092324/109080616/109096093/109093401/109051440/109074335…
ccar00010	Glycolysis / Gluconeogenesis - Cyprinus carpio (common carp)	43	0.545393	1.91661	0.000557341	0.00400754	0.00251432	5179	tags=65%, list=22%, signal=51%	109107149/109050350/109099225/109103573/109077541/109086677/109047590/109053990/109101937/109080828/109086678/109108793/109062323/109099223/109104501/109048699/109082157/109097019/109062325/109052574/109073697/109108028/109108025/109082155/109099987/109071380/109079955/109049698
ccar04060	Cytokine-cytokine receptor interaction - Cyprinus carpio (common carp)	161	0.539421	2.32759	1e-10	3.02e-09	1.89e-09	2341	tags=36%, list=10%, signal=33%	109090426/109085034/109101395/109050034/109062992/109045365/109068037/109097037/109063417/109078237/109090425/109103035/109104913/109070451/109050263/109076801/109078443/109105846/109104343/109103992/109111913/109099637/109074297/109070280/109054513/109045413/109056524/109105904/109051533/109111357/109099318/109112702/109055130/109056364/109097267/109104256/109093138/109076179/109086108/109106190…
ccar04625	C-type lectin receptor signaling pathway - Cyprinus carpio (common carp)	165	0.518912	2.24893	1e-10	3.02e-09	1.89e-09	7757	tags=63%, list=33%, signal=43%	109062992/109093960/109081472/109095780/109065580/109076801/109085500/109063448/109096920/109067796/109103345/109112702/109065588/109082457/109055644/109082573/109058708/109083915/109090675/109054463/109052564/109105298/109103100/109048712/109064668/109108242/109082310/109106773/109110512/109095150/109101949/109084657/109067948/109063673/109052563/109077428/109068145/109099476/109047939/109108918…
ccar04621	NOD-like receptor signaling pathway - Cyprinus carpio (common carp)	205	0.4945	2.20127	1e-10	3.02e-09	1.89e-09	7003	tags=52%, list=30%, signal=37%	109085034/109050034/109062992/109045365/109070803/109078237/109087794/109093960/109081472/109061574/109095780/109065580/109097113/109054357/109085500/109057485/109065792/109090748/109056588/109112702/109061559/109078478/109074487/109061557/109065588/109082457/109104080/109066351/109053272/109092367/109068023/109082573/109083915/109090675/109054463/109047414/109103177/109066569/109082310/109095150…
ccar00051	Fructose and mannose metabolism - Cyprinus carpio (common carp)	41	0.467317	1.63991	0.00721384	0.0311226	0.0195262	3682	tags=41%, list=16%, signal=35%	109074090/109107149/109077541/109076570/109080828/109108793/109095425/109104501/109098481/109048699/109082157/109113541/109097019/109057254/109052574/109073697/109092332
ccar04810	Regulation of actin cytoskeleton - Cyprinus carpio (common carp)	267	0.440333	2.01882	4.02e-10	1.01e-08	6.34e-09	7106	tags=58%, list=30%, signal=41%	109099689/109064756/109095202/109099687/109045415/109054782/109054513/109053128/109107504/109111828/109057071/109053042/109103345/109046258/109112764/109104020/109102825/109057594/109053033/109082665/109077293/109102149/109051281/109107281/109105997/109050674/109102148/109067713/109082573/109097548/109065706/109093913/109090386/109051881/109058708/109090675/109090532/109052252/109065986/109091037…
ccar01230	Biosynthesis of amino acids - Cyprinus carpio (common carp)	59	0.44011	1.63758	0.00838633	0.0342253	0.0214728	5738	tags=49%, list=24%, signal=37%	109070501/109099225/109055023/109077541/109086677/109047590/109080828/109086678/109108793/109099223/109048235/109104501/109048699/109097019/109052574/109066157/109073697/109068899/109106083/109048926/109056298/109048102/109099987/109067623/109094318/109048132/109111688/109063929/109080911
ccar00520	Amino sugar and nucleotide sugar metabolism - Cyprinus carpio (common carp)	53	0.437992	1.59782	0.00718138	0.0311226	0.0195262	5784	tags=47%, list=24%, signal=36%	109049481/109106375/109107149/109103573/109101937/109088201/109073094/109082157/109113541/109108182/109057254/109108011/109067062/109095474/109058485/109092332/109054874/109104908/109082155/109095363/109079955/109050785/109097273/109078903/109091041
ccar04370	VEGF signaling pathway - Cyprinus carpio (common carp)	91	0.437793	1.73556	0.000483796	0.00365266	0.00229166	7757	tags=57%, list=33%, signal=39%	109082869/109095202/109065580/109096032/109103345/109071631/109057594/109098873/109107281/109065588/109055644/109082573/109095994/109108242/109106773/109104876/109084657/109082280/109047939/109069553/109104877/109084739/109098472/109045321/109079208/109074589/109092988/109057220/109099970/109093640/109051932/109051935/109091836/109107413/109053980/109057498/109080616/109065668/109099597/109084683…
ccar04912	GnRH signaling pathway - Cyprinus carpio (common carp)	120	0.43298	1.79754	0.000145784	0.00137583	0.000863193	6368	tags=49%, list=27%, signal=36%	109082869/109065580/109111713/109092221/109071631/109065588/109053272/109056904/109049365/109082573/109106793/109054463/109052564/109048712/109108242/109091999/109056841/109102572/109063835/109104876/109086675/109084657/109105347/109046899/109109034/109082280/109072788/109052563/109087492/109069553/109104877/109075570/109099437/109079208/109074589/109097257/109045414/109081615/109059933/109097258…
ccar04623	Cytosolic DNA-sensing pathway - Cyprinus carpio (common carp)	74	0.432684	1.67172	0.00231467	0.0127968	0.00802867	5286	tags=39%, list=22%, signal=31%	109062992/109070803/109084374/109087794/109093960/109097113/109112294/109081892/109098319/109074487/109076179/109104080/109068023/109083915/109081407/109095150/109101949/109063673/109099653/109092949/109061568/109074726/109052560/109101953/109052822/109064153/109096565/109077592/109069003
ccar05132	Salmonella infection - Cyprinus carpio (common carp)	373	0.425213	2.02092	1e-10	3.02e-09	1.89e-09	7158	tags=49%, list=30%, signal=35%	109085034/109050034/109062992/109045365/109078237/109084374/109093960/109105907/109065580/109050263/109057485/109073760/109079966/109062666/109075503/109103802/109053042/109103345/109071016/109112702/109112764/109065588/109084317/109105997/109050674/109082573/109051881/109060541/109073272/109083915/109090675/109074587/109075508/109066604/109091498/109065986/109091037/109046532/109100980/109082282…
ccar04145	Phagosome - Cyprinus carpio (common carp)	157	0.41398	1.77945	3.5e-05	0.000377972	0.000237138	6689	tags=50%, list=28%, signal=36%	109102778/109062092/109061574/109081993/109052003/109051923/109056426/109045415/109099830/109089990/109067796/109102759/109075503/109066733/109049788/109077478/109071101/109060009/109104187/109084505/109053033/109067615/109050025/109060405/109092367/109060400/109051881/109060541/109074587/109066604/109046532/109070515/109088492/109079961/109097446/109092169/109051615/109062349/109052593/109088299…
ccar04270	Vascular smooth muscle contraction - Cyprinus carpio (common carp)	134	0.413776	1.74796	0.000216227	0.0019206	0.00120498	5651	tags=48%, list=24%, signal=37%	109059728/109082869/109099485/109111828/109057071/109097305/109071631/109054817/109053272/109082573/109090675/109054463/109052564/109059236/109076571/109046893/109048712/109091999/109056841/109102572/109063835/109082310/109051715/109060307/109086675/109104299/109105347/109101175/109046899/109109034/109082280/109072788/109052563/109073849/109068145/109109108/109100163/109101104/109083439/109061741…
ccar04530	Tight junction - Cyprinus carpio (common carp)	204	0.408757	1.81784	1.78e-06	3.37e-05	2.11e-05	5313	tags=45%, list=22%, signal=35%	109084270/109064756/109052193/109053042/109112764/109104020/109075580/109073004/109105997/109050674/109090386/109051881/109090675/109097894/109108189/109053165/109065986/109046532/109100980/109082282/109053408/109096270/109050663/109090650/109076571/109091481/109097446/109108242/109102572/109063835/109082310/109047733/109057136/109104876/109067163/109064893/109077632/109088849/109064700/109093176…
ccar04540	Gap junction - Cyprinus carpio (common carp)	86	0.396852	1.56297	0.0079839	0.033488	0.0210103	4943	tags=41%, list=21%, signal=32%	109077293/109061682/109047185/109053272/109082573/109098604/109061676/109046532/109097477/109097446/109108242/109091999/109056841/109102572/109063835/109086675/109105347/109046899/109109034/109062349/109072788/109097482/109052593/109101654/109063580/109090685/109069553/109095102/109090684/109074589/109055720/109057220/109093640/109064502/109080760
ccar04210	Apoptosis - Cyprinus carpio (common carp)	197	0.39119	1.73118	3.27e-05	0.000377972	0.000237138	6872	tags=48%, list=29%, signal=35%	109068037/109084523/109050263/109056407/109051923/109056426/109099830/109089990/109065792/109103802/109103345/109112702/109095418/109078478/109099690/109082573/109051881/109046532/109105991/109097446/109047252/109106773/109083117/109095426/109095150/109111977/109064009/109101949/109063673/109103799/109070275/109077428/109099653/109053926/109080931/109094578/109090685/109105685/109069553/109095102…
ccar00190	Oxidative phosphorylation - Cyprinus carpio (common carp)	162	0.386498	1.673	0.000258952	0.00217232	0.0013629	8016	tags=52%, list=34%, signal=35%	109049788/109071101/109104187/109067615/109050025/109100813/109049772/109056350/109086739/109062401/109072711/109060962/109066113/109050013/109051249/109051615/109079388/109088299/109081799/109084701/109105774/109105237/109048263/109086734/109065596/109109889/109058575/109047364/109060060/109050331/109062930/109078117/109088192/109062392/109048279/109107342/109048145/109109877/109096780/109095483…
ccar04510	Focal adhesion - Cyprinus carpio (common carp)	206	0.375432	1.67113	7.48e-05	0.000753299	0.000472617	5724	tags=46%, list=24%, signal=35%	109095202/109058224/109096032/109111828/109057071/109103345/109104020/109057594/109077293/109051281/109054841/109107281/109082573/109097548/109051881/109090675/109094744/109052252/109059236/109070515/109095994/109076571/109105738/109101447/109072174/109108242/109082310/109106773/109057136/109104876/109110512/109052375/109067672/109061070/109110565/109065214/109109428/109050655/109099166/109068145…
ccar04261	Adrenergic signaling in cardiomyocytes - Cyprinus carpio (common carp)	162	0.361267	1.56379	0.00175428	0.0105959	0.00664781	5831	tags=40%, list=25%, signal=30%	109093055/109106914/109065580/109102190/109057071/109097305/109061682/109065588/109060410/109073004/109053272/109082573/109087344/109090532/109098604/109061676/109066008/109075719/109052564/109057728/109101435/109104447/109048712/109091999/109056841/109102572/109063835/109106773/109111796/109086675/109084657/109046899/109072788/109069861/109052563/109060929/109045437/109063580/109045508/109060581…
ccar04371	Apelin signaling pathway - Cyprinus carpio (common carp)	174	0.356117	1.54927	0.00237292	0.0127968	0.00802867	4944	tags=36%, list=21%, signal=29%	109106914/109099689/109099485/109111828/109109494/109092221/109105717/109061682/109053272/109082573/109058708/109090532/109098604/109061676/109075719/109052564/109059236/109090650/109098212/109048712/109091999/109056841/109102572/109063835/109106773/109092667/109086675/109050540/109085768/109046899/109069989/109072788/109069861/109052563/109060929/109063580/109109108/109100163/109083439/109090021…
ccar04142	Lysosome - Cyprinus carpio (common carp)	187	0.35561	1.5618	0.00113615	0.00745908	0.0046798	6838	tags=43%, list=29%, signal=31%	109080937/109084523/109051299/109045106/109056407/109051923/109056426/109099830/109089990/109067872/109065792/109050578/109098319/109070414/109090115/109050025/109071111/109058869/109094653/109094636/109068042/109060131/109079218/109064009/109063978/109057398/109051615/109085724/109067062/109047333/109063358/109062939/109112201/109069988/109104183/109070338/109105685/109062988/109049137/109111029…
ccar04144	Endocytosis - Cyprinus carpio (common carp)	370	0.352438	1.67554	4.23e-06	6.38e-05	4e-05	6367	tags=39%, list=27%, signal=29%	109062092/109071137/109069922/109075503/109054513/109108563/109086786/109053042/109060009/109112764/109065889/109058511/109056546/109079455/109108883/109105997/109049365/109050674/109050130/109097548/109094653/109094636/109090675/109082332/109046990/109085646/109098853/109051754/109094113/109065986/109100980/109082282/109088781/109066738/109081682/109073978/109053408/109108884/109108705/109050663…
ccar04010	MAPK signaling pathway - Cyprinus carpio (common carp)	335	0.350167	1.64487	2.22e-05	0.000279272	0.000175214	5632	tags=38%, list=24%, signal=30%	109062992/109068037/109082869/109103035/109099689/109065580/109050263/109078443/109079451/109058233/109078605/109110085/109057516/109071508/109103802/109112702/109095418/109071631/109057594/109108447/109098873/109099690/109077293/109107281/109065588/109055145/109082573/109058708/109072257/109066880/109085837/109094113/109081435/109085854/109108101/109098212/109105294/109090455/109087896/109072174…
ccar04217	Necroptosis - Cyprinus carpio (common carp)	187	0.347347	1.52551	0.00194034	0.0112689	0.00707006	6872	tags=45%, list=29%, signal=33%	109062992/109084374/109082869/109093960/109081472/109061574/109095780/109050263/109107878/109111913/109112702/109071631/109088919/109097964/109082457/109083915/109046990/109099924/109111911/109081407/109066569/109064588/109047252/109053681/109046102/109105995/109082280/109070275/109053926/109092949/109111163/109110373/109072445/109102110/109091354/109063000/109066568/109054919/109106083/109100541…
ccar04080	Neuroactive ligand-receptor interaction - Cyprinus carpio (common carp)	151	0.34177	1.45918	0.00578953	0.0264915	0.0166207	3866	tags=39%, list=16%, signal=33%	109050793/109058152/109094223/109092900/109058687/109082227/109063187/109092277/109102190/109081280/109061318/109045413/109104993/109097305/109047153/109046258/109086102/109070307/109054817/109099648/109102084/109047136/109106825/109051759/109081712/109047784/109081276/109049211/109090020/109101435/109081274/109097477/109088966/109049201/109045474/109081333/109075769/109053883/109051715/109072488…
ccar04218	Cellular senescence - Cyprinus carpio (common carp)	231	0.311466	1.40496	0.00956586	0.0380117	0.0238484	5613	tags=31%, list=24%, signal=24%	109085034/109062092/109050034/109045365/109078237/109103035/109065580/109057071/109103345/109060009/109095418/109063554/109099690/109065588/109053699/109055145/109045490/109055644/109082573/109058708/109052564/109098212/109048712/109101447/109083864/109106773/109083117/109092667/109095426/109105044/109101949/109084657/109046102/109107096/109052563/109050655/109074830/109101443/109075505/109070100…
ccar04216	Ferroptosis - Cyprinus carpio (common carp)	55	-0.413316	-1.6154	0.00454891	0.0218973	0.0137383	2916	tags=31%, list=12%, signal=27%	109101289/109106443/109085167/109095152/109048948/109047183/109066839/109102318/109053387/109080172/109064940/109099116/109102145/109054930/109080096/109080089/109050109
ccar00310	Lysine degradation - Cyprinus carpio (common carp)	65	-0.421258	-1.6941	0.00133849	0.00842135	0.00528353	8108	tags=58%, list=34%, signal=39%	109105279/109103449/109110986/109059003/109055696/109091992/109112389/109102516/109053636/109100918/109060291/109111939/109066408/109054904/109063165/109064703/109085861/109103211/109100211/109047444/109085528/109111952/109048789/109054941/109072606/109058321/109073910/109060235/109057529/109111941/109074173/109113061/109083225/109098612/109063114/109048040/109102790/109095467
ccar03320	PPAR signaling pathway - Cyprinus carpio (common carp)	55	-0.421722	-1.64825	0.00344056	0.0173175	0.0108649	3450	tags=36%, list=15%, signal=31%	109113305/109064211/109077027/109096853/109094983/109106443/109071205/109067663/109094965/109056001/109106588/109052127/109050527/109051144/109054203/109112747/109106606/109071202/109053943/109108344
ccar03022	Basal transcription factors - Cyprinus carpio (common carp)	52	-0.432099	-1.6709	0.00338124	0.0173175	0.0108649	10101	tags=65%, list=43%, signal=38%	109081230/109045193/109110123/109087340/109058883/109066145/109055554/109053950/109055647/109069121/109102801/109068832/109081538/109101520/109098412/109051407/109095546/109078931/109052949/109083159/109069648/109092294/109048622/109081533/109083513/109055456/109098895/109087762/109084136/109090626/109103095/109074168/109071060/109064048
ccar00860	Porphyrin metabolism - Cyprinus carpio (common carp)	41	-0.45778	-1.66358	0.00464049	0.0218973	0.0137383	5894	tags=39%, list=25%, signal=29%	109084993/109064551/109067003/109088512/109053015/109069647/109102693/109057917/109103214/109103811/109055621/109046246/109109302/109056541/109109306/109061931
ccar00480	Glutathione metabolism - Cyprinus carpio (common carp)	52	-0.458621	-1.77346	0.000994313	0.00682461	0.00428173	3853	tags=48%, list=16%, signal=40%	109099217/109109667/109094908/109087083/109079666/109101289/109085167/109092716/109091362/109046037/109074798/109078333/109049695/109102318/109053387/109100689/109087090/109090485/109090487/109103891/109075659/109053174/109075623/109051860/109110102
ccar04136	Autophagy - other - Cyprinus carpio (common carp)	53	-0.480304	-1.86636	0.000332606	0.00264334	0.00165843	5528	tags=47%, list=23%, signal=36%	109059686/109101960/109097358/109064363/109105742/109055453/109091752/109055200/109093424/109076981/109049833/109068968/109101964/109097247/109050689/109103353/109050641/109083134/109074027/109106173/109085276/109085418/109049274/109049999/109052468
ccar00982	Drug metabolism - cytochrome P450 - Cyprinus carpio (common carp)	27	-0.677966	-2.25013	5.19e-06	7.13e-05	4.47e-05	1975	tags=48%, list=8%, signal=44%	109091362/109046037/109074798/109049695/109100689/109087090/109056541/109090485/109090487/109103891/109075659/109075623/109051860
ccar00980	Metabolism of xenobiotics by cytochrome P450 - Cyprinus carpio (common carp)	26	-0.700966	-2.31102	2.88e-06	4.83e-05	3.03e-05	1975	tags=54%, list=8%, signal=49%	109091362/109046037/109074798/109049695/109100689/109087090/109056541/109090485/109096114/109090487/109103891/109075659/109075623/109051860
